# Supplementary material for: Comparison of urine proteome among rat models by intraperitoneal injection with single bacteria and co-injection with two bacteria
Source: PLoS One. 2021 Dec 31;16(12):e0261488. doi: 10.1371/journal.pone.0261488 (PMC8719777; doi:10.1371/journal.pone.0261488)
Supplement: S1 Table — (XLSX) [file pone.0261488.s003.xlsx]

## Sheet: variable isolation window
m/z	z	t start (min)	t stop (min)	Isolation Window (m/z)
368.5	2	0	90	37
395.5	2	0	90	17
412	2	0	90	16
429	2	0	90	18
447	2	0	90	18
464.5	2	0	90	17
478.5	2	0	90	11
490	2	0	90	12
502.5	2	0	90	13
517	2	0	90	16
533	2	0	90	16
547	2	0	90	12
559	2	0	90	12
572.5	2	0	90	15
586.5	2	0	90	13
599.5	2	0	90	13
614	2	0	90	16
629	2	0	90	14
644.5	2	0	90	17
661	2	0	90	16
676.5	2	0	90	15
692	2	0	90	16
708.5	2	0	90	17
726	2	0	90	18
745	2	0	90	20
763.5	2	0	90	17
782	2	0	90	20
802	2	0	90	20
822	2	0	90	20
845	2	0	90	26
871.5	2	0	90	27
899.5	2	0	90	29
932	2	0	90	36
975.5	2	0	90	51
1038.5	2	0	90	75
1232.5	2	0	90	313
