# Supplementary material for: Comparison of urine proteome among rat models by intraperitoneal injection with single bacteria and co-injection with two bacteria
Source: PLoS One. 2021 Dec 31;16(12):e0261488. doi: 10.1371/journal.pone.0261488 (PMC8719777; doi:10.1371/journal.pone.0261488)
Supplement: S2 Table — (XLSX) [file pone.0261488.s004.xlsx]

## Sheet: 813 proteins
	D0-ES1	D0-ES2	D0-ES3	D0-ES4	D1-ES1	D1-ES2	D1-ES3	D1-ES4	D2-ES1	D2-ES2	D2-ES3	D2-ES4	D0-E1	D0-E2	D0-E3	D0-E4	D1-E1	D1-E2	D1-E3	D1-E4	D2-E1	D2-E2	D2-E3	D2-E4	D0-S1	D0-S2	D0-S3	D0-S4	D1-S1	D1-S2	D1-S3	D1-S4	D2-S1	D2-S2	D2-S3	D2-S4
A2RUV9	1845.47	5867.63	3285.08	1087.96	18106.3	19833.1	3742.3	1339.33	8032.14	1588.42	1	1235.84	1201.34	3650.58	2365.51	1519	23888.9	9436.17	6593.02	3285.43	6387.29	3958.31	1288.43	3981.27	4313.33	3073.08	1724.35	1463.65	1358.76	6136.27	8666.33	1183.04	4567.42	5652.8	2813.4	3573.89
A2RUW1	20885.5	16401.8	26386.1	21782.3	43336.9	29768.2	29384.1	18257.4	49226.2	16105	18281	16623.7	14941.7	39376.9	33592.7	26981.9	37208.3	40489	22743.5	19670.1	26662.4	24587.7	29265	31167	19009.2	48117.8	16887.8	16627.1	22290.5	27870.4	32733.3	39363.5	20910.8	37100	24382.2	19957.4
A4KWA5;A4KWA6	14766.5	23712.2	17587.3	13964.7	11295.7	14506.4	28828.7	20218.6	21245.5	19068.5	20171.7	18397.8	11821.9	10807.1	11000.9	15514.1	40554.5	18168	6865.69	12066.2	27297.1	29192	10036.8	17164.1	16354.1	13458.1	14056	13129.1	19750	13751.8	13639.7	11316.9	23772.2	18592.4	21765	14964.1
A9UMV8;P02262;P0C169;P0C170;P0CC09;Q00728;Q4FZT6;Q64598	79000.4	126687	102773	109071	151335	109679	163333	172791	136811	150979	129611	71407.7	94152.1	51420.4	84362.9	118795	150562	85512.3	57655.2	88257.9	84369.8	157133	62078.8	101649	156165	110997	66582.1	181809	163811	114896	52743.1	98709.5	165254	68578.3	68244.3	173562
B0BNA5	68971.3	71136.7	82344.6	75698.5	59285.9	83095.4	77720.5	66874	200912	78005.7	59784.3	59517	47254.1	71176.4	103407	57529.5	28627.3	58769	83915.9	84936.1	52653.8	56603	122122	52724.5	60609.3	84193	81089	51079.2	84048.1	141070	78934.8	112887	61228.4	77633.5	65113.5	66019.8
B0BND0	14793.3	18099	33712.6	16016.1	8835.69	15210.8	23447.8	14567.7	8487.52	21517.1	34228.6	23022.9	18492.6	21257.9	13395.1	11626.4	5936.24	10760	14192.6	16945	24146.4	23842.1	22140.9	12867.1	18349.7	20392.3	15605.7	14806.4	17761.7	22200.6	13849.5	12044.3	13376.6	20511.5	18735.1	12025.6
B0BNN3	13469.6	11832	6455.57	11858.9	93964.2	4809.63	54854.3	50880	8701.8	27254.6	17815.3	15841.5	5800.82	3668.07	41585.5	113152	8081.07	18033.8	24779.6	29093.8	1032.1	3702.55	18118.5	31242.1	10965.8	14614.2	6959.45	13090.7	4652.97	21887.1	17735	5943.13	3787.98	9368.83	9278.95	6679.03
B1H234	16827.1	15471.6	25121.2	28678.4	17676.2	9633.27	18971.1	4611.71	15914.6	12567.5	6748.34	17169.6	11217.4	8525.36	17452.9	28008.6	9295.1	19991.9	14740.1	18732.8	13501.7	34808.6	22448.3	16884.5	17458.3	21578.8	14764.3	20774.4	31128.3	15547.1	16701.7	22675.4	8951.65	14819.5	12820.9	21890.8
B4F795	16357.3	17398.2	23707.7	10615	22426.1	22787	10321.7	19153.7	33435.6	27920.5	17974.6	33129.5	24078.6	11178.7	5409.23	13023.6	18766.7	15862.5	1735.52	17940	37294.4	17535	8604.9	17634.1	12271.4	23353.3	7629.93	7108	13033.1	38556.5	17282.5	21025.1	20621	14511.3	16162.5	16521.9
B5DFC9	577363	798560	610523	422002	603856	654243	387224	137492	239079	293873	299343	187310	753345	411048	765551	481942	331181	755391	653038	337460	352062	1096798	537423	570870	872713	412831	917417	656663	572063	429052	649924	645809	905509	433703	418238	600352
D3Z8L7	3860.97	4319.33	4785.5	6321.32	3382.09	3769.76	972.415	6826.42	5708.42	5486.79	3671.57	10159.5	10797	8265.96	3316.33	4035.87	14081.3	4948.91	3272.81	5392.32	3703.49	3157.03	2030.67	10067.7	5965.13	3677.39	1913.95	3156.17	4183.41	8995.23	1906.54	2918.91	2246.76	8596.98	4601.35	3098.61
D3ZA76	8853.03	19012.9	8652.64	11595.9	36783.1	24437.5	14269.3	7369.45	40546.7	9786.83	4820.79	11715.7	8910.35	8492.26	8780.5	8541.57	44570.3	6986.68	8536.1	10852.7	11744.2	17240.1	10826	9901.89	6527.43	10782.7	13530.5	8024.56	13803.7	10235.2	12667.4	10709.2	14380	12654.5	17092.5	16767.4
D3ZF92	36958.9	56161.4	23211.5	28054.8	52649.6	48625.1	39120.8	23537.9	119312	45433.2	23718.8	28578.8	21711.6	21343.9	20333	41148.3	152665	35573.8	21947.8	28546.2	57315.5	64264.5	24621.3	29705	33719.8	35963.3	32580.3	31006.1	37042.6	35597.5	30355.2	28652.1	48148.4	39887.2	33681.6	52049.7
D3ZHA0	39712.6	56377.1	51932.7	51355	73571.2	53274.5	76820.3	52983.6	83162.8	21034	28685.3	19414.3	34489.1	34164.1	63256.9	53805.1	156882	48480.1	65365.7	51382.1	36502.7	23360.8	16940.3	26051.6	76381.4	31412.9	59839.9	88073.5	52512.3	18147.5	62778.2	64217.6	22463.8	25137.4	22587.8	32240.5
D3ZTE0	363957	298706	176592	93409.8	274814	221771	210238	58119	330796	127104	89556.9	90475.7	231413	188026	180145	253417	594665	187951	112043	198911	169140	309169	135551	150662	257903	206396	266005	127757	253982	232850	187122	119558	246205	162981	177921	194491
D3ZTV3	19778.2	29655.5	19414.2	22511.5	9622.96	37405.1	32219.7	31518.5	12637.9	31230.1	17835.7	29780.9	20258.3	16093.7	16938.6	20826.7	26836.5	33485.3	20792	25364.9	42683.1	34605	14567.2	23545.4	25554.3	23249.6	17031.5	27306.1	24417.4	25841	25179.9	21731.6	31614.6	7724.39	19760.8	21687.2
D4A1J4	17427.3	19370.7	24358	26692.8	16685.4	29825.8	40025.4	17552.7	23423.2	32014	26525.1	32880.3	15297.1	25810	38029.6	15954.4	12304.9	33855.4	36424.8	42403.3	15148	15045.8	43443.6	13861	27873.9	27755	29894.3	20078.9	37975.2	58935	32975.6	37410.5	25354.4	27254.6	18239.4	16204.6
D4A5U3	3975.05	6169.82	8917.79	2863.62	15859.3	4714.36	14899.6	229713	11661.6	31940	21256.2	1820.44	6378.13	26695.9	5613.32	9013.76	21382.2	6537.3	6361.14	4134.7	4489.89	12609.4	7415.88	28551.9	9383.67	1841.98	14444.6	5884.35	6611.77	8605.03	8867.19	12749.7	11690.4	19248	18039.9	2357.1
G3V686	81483.9	235825	7698.11	5199.66	259391	166444	131134	58134.9	496988	265443	31944.5	14953.6	134885	115117	122104	183423	331726	90552.8	145859	105695	343638	396199	201028	148553	182413	69997.4	278908	202861	166893	85046	125706	94284.8	182967	278208	269229	221607
G3V7W1	78023.8	102890	69512.2	65273.8	20904.5	84316.6	21006.3	48194.4	25706.4	111012	59626.7	116658	112783	105933	31544.3	101218	33061.2	63672.1	36987.5	72086.4	97608.4	48807.8	65881.7	59472.1	83129.1	91231.7	46343.1	53262	41703.5	85237.4	48263.3	56087.3	71263.1	61694.5	59384	119257
H1UBN0;Q5BJS7	27523.8	14070.7	28217.9	19906.2	17129	44374.4	6985.68	20823.2	21381	58548.7	42997.7	58023.8	36762.7	57659.6	12280.6	31578.6	6344.3	32004.4	20953	57085.4	48013.5	20873.1	23912.1	29803.6	38591.4	35317.1	20258	25178.4	33132.5	68505.5	31374.5	29699.8	37058.8	23160.7	27942.1	38259.8
iRT-Kit_WR_fusion	287280608	300211328	365879456	363163456	333175904	260364032	510090464	318416544	379854848	289460992	399466304	263955424	325603776	219430704	343962752	355150368	510562944	280554720	264272848	241196496	314871168	430935872	133041304	299971744	396248352	283147552	216179488	188586128	346739008	277109504	255138448	279881184	416992320	336659264	304196576	385568960
M0RC99	23651.2	16507.9	30912.6	26471.1	19553.3	27243.4	23649.5	40667.2	24318.2	45541.3	29227	53670.1	31669.8	41764.9	19731	20327.4	24454.1	21785.5	21120.6	38142.4	22289.6	14316	22222	34057.4	23982	39603.2	24048.1	21232	25448.4	35507	20291.7	24190.3	31085.4	33219	25801.6	28423.9
O08557	65136.9	73789.8	97056.6	78481.2	87452.6	141713	150537	105513	100492	117427	97552.9	101126	49914.4	126060	99959.1	87150	23867.4	156140	134196	176490	74265.4	67681.3	129685	49871.9	78963.9	121779	85572.1	52623.7	165125	255295	121556	115034	75429.1	98349.5	93312.7	62261.7
O08628	82473.4	124210	64042.1	78742.3	125188	110990	89204.5	51616.1	72226.4	41312.8	23501.5	41760.8	81927.7	67513	80914.8	79932.3	336789	148573	93901.6	56588.6	68384.8	119383	63108.6	63297.2	62586.3	71527.2	124846	79155.1	63822	51576.9	131201	83153.9	47531.8	78255.6	75521.9	64513.4
O35112	256063	330720	226561	223374	197418	257882	317995	187495	391978	275990	262010	249854	232629	180711	176791	231540	1.12283e+06	242649	143652	187839	557411	502116	160145	205490	299323	306019	235068	289863	253850	295356	225956	179955	280008	191516	173965	327999
O35142	23614.8	38522.3	28934	28974.1	24127.3	27194	28550.3	18329.9	23559	14126.4	20856.4	16819.3	32692.5	14378.8	20017.4	36883.1	27347.1	42805.6	28157.1	28792.8	13885.7	26827.4	21040.1	22780.2	22034.2	13783	10507.5	22398.1	22007.6	11856.2	21402.1	29427.8	25273.6	8329.08	7698.27	29239.1
O35217	641373	560627	588053	596214	346404	376488	466907	235433	205919	396816	458457	545781	607703	339192	403770	496323	348269	493318	450439	421625	592741	648848	354330	548754	591101	448347	408419	641862	462627	340980	556138	429979	496346	317913	303983	659219
O35244	76399.2	84954	175419	121525	101367	148036	126602	156571	84740.2	124918	122810	150250	75100.9	140463	140286	79617.4	30294.8	159903	141918	173666	76078.3	69308.5	136170	91766.9	114098	139328	125849	91312.4	163673	232145	135211	159198	113992	126814	122987	88716
O35264	17439.3	32978.7	31233.7	42185.1	16450.4	36373.4	27199.1	27602.6	17841.8	25106.4	20709.1	25612.4	25964.6	20848.2	39757.6	17227.6	9077.47	32691.6	31107.9	26545.8	18011.7	19831.3	43719.3	19128.1	27390.2	23447.4	41580.1	29164.4	34704.4	35642.6	38256.6	27946.5	16482.7	24847.1	24806.2	20369
O35276	8422.12	4615.72	7614.87	5027.24	9224.84	10885.3	17264.5	8891.65	5188.37	7242.04	7592.54	3554.15	3109.97	5478.24	10342.7	8385.27	14624.2	9527.56	8266.94	5700.41	5529.39	7242.87	5550.19	11105.8	14258.3	8131.43	7116.61	10342.4	10175.4	3591.87	6880.74	8739.94	11013.2	9290.88	8369.85	7315.04
O35331	23412.7	35696.5	35608.5	36901	11848.8	59579.8	63773.5	92046	11444.6	36515.2	43894.5	35247.1	22170.1	30647.6	74553.3	18686.7	18306.9	42716.3	58763.2	47361.7	22284	18317.2	77473.7	25655.8	42826.1	44431.4	42980.5	30872.3	43506.6	70233.1	44599.5	41015.9	41180.3	30971.1	50431.1	28264.8
O35509;P62494	28747	18530.2	36951.7	25896	46676.8	56205.9	67967	43735.2	35374.5	56482.6	41366.6	60780.7	26091.8	54839.2	36326.9	22497.5	54455.5	38147.6	50340.7	71208.4	35389	24003.8	49730.6	33372.2	27000.5	34961.4	31446	26621.4	44943.4	84537.9	48757.2	24572.5	31261.1	37280.7	37296.1	24291.7
O35568	968948	889166	717181	506438	1.68649e+06	1.68611e+06	781525	310674	1.26704e+06	794752	469723	365981	1.03734e+06	647023	955554	897219	3795537	553878	883906	670543	788560	747490	778520	677334	1.00188e+06	847874	825750	1114804	940124	640082	894645	602213	873632	735470	709791	906588
O35760	13163.7	56779.4	23717.6	31572	19578.7	37874.2	21321.1	19081.3	19621.1	13050.6	20525.1	4818.7	12071.8	15809.6	17971	56110.1	85523	58908.4	20705.9	41767.4	1145.96	35940	18708.7	32688.1	27311.3	11349.5	21971.8	31899.3	20147	16044.5	46358.5	18814.3	16440	2062.27	14749.4	35995.7
O35763	69142.1	37346.6	103933	99678.1	70835	93910.2	81441.4	86033.4	93799.5	89184.3	98213	157143	73167.3	146564	64846.8	52796.4	24532.5	74129.2	102273	183490	112916	54991.4	108062	54948.4	83012.2	127679	72646.8	45610.3	97709.8	265635	78923.4	133758	76815.6	48418.6	48437	48054.4
O35783	33777.4	36800.5	18904.7	7420.48	27151.1	8715.76	8031.5	15542.1	92035.6	21153.3	7923.02	22863.1	49935.3	32540	7011.14	26818.3	95860.8	24619.4	14041.6	5771.74	11403.5	42884	12254.5	14020.1	24453.1	9548.46	26888.1	17999.2	20659.8	4525.57	18957.8	38262.8	5104.9	14956.8	16500.6	13524.9
O35952	27549.8	23084.6	36265.8	36692.8	37917.5	53245.8	73944.3	118239	43000	54641.8	50212.2	62070.2	23917	40395.1	44849	24721.3	11066.2	67460.2	58013.1	73576.8	27251.8	21231.1	53042.3	38408.7	36605.6	35543.6	46548.1	26786.1	60002.3	86860.4	68950.2	61257.4	36458.3	60311.8	60798	26852.3
O54715	69320.7	85274.6	60895.7	63605	14946.2	37271.1	26864.1	8575.32	18035.7	27469	20584.8	34352.4	91530.3	39970.5	64710.3	43334.4	19257.4	37330	63329.4	42684.6	26109	74731.7	36776.5	60610.5	59901.7	70122.6	79019.8	69725.8	24286.1	33300.1	54125	57929.7	45360	32290.2	30706	46521.8
O54800;Q5DWV2	345997	316219	143836	72335.6	729876	101886	142855	37491.3	407929	51191.7	70317.3	58778.3	283485	166371	278142	334395	446545	426687	245200	40303.2	101814	220788	94949.6	112130	160187	50356	192122	242368	60672.6	10494.1	262275	269337	36152.7	66012.4	61443	116689
O54858	609253	565463	255390	320912	246237	162857	322176	178860	360271	281824	196119	260578	405922	291884	200484	622190	715732	201706	107921	271959	421393	499543	122447	193712	479923	586274	457277	236350	417388	466021	264403	338686	459794	212582	223569	548020
O54861	66298.8	163254	105937	155687	49900.2	163169	180425	117266	103221	125743	98471.6	166459	178333	81605.1	54541.9	50250.9	289194	103164	56474.4	63808.1	181441	175806	53438	71502.9	158956	139178	70210	141368	140560	96349.9	75680.6	87457.7	163835	60443.8	82711.2	130276
O54975	12550	7759.51	18480.2	14891.3	8197.94	11077.8	17893.6	15958.5	6407.73	11188	13742.9	10939.1	7671.91	25825.6	39638.8	7324.65	20094.3	8115.48	20705.1	17014.6	7041.12	7182.29	37845.3	8543.33	13851.8	22674.5	19809.6	13000.4	13748.5	17474.3	16828.1	11146	11360.9	15777.3	15039.8	11271.8
O55004	102271	215286	82364.9	81677.5	174364	73145.5	54203	18537.8	371847	65821.6	51590.4	40505.5	98588.7	79949.5	320653	135941	42687.1	77302.1	96288.9	62785	71885.8	210204	311176	141550	69904.8	51606.8	167947	108147	43147	23685.6	126204	34947.9	64445.6	170097	155816	131997
O55006	634956	1.15196e+06	638123	770240	1.40652e+06	1.49642e+06	2334112	1.06926e+06	1.66439e+06	1.40089e+06	1.08336e+06	1.18101e+06	832087	520024	520118	959122	4.9476e+06	1.04956e+06	786547	1.07802e+06	1.55244e+06	1.31423e+06	502529	875562	1.00595e+06	980451	815923	926487	1.98979e+06	1.77896e+06	1.65539e+06	1.55709e+06	1.48224e+06	1.11025e+06	1.09278e+06	1.39906e+06
O55096	18299.2	10833.4	15687.3	13105.5	3414.36	9824.15	10932.2	24839.8	12188.5	12023.2	19599.2	12200	11861.7	14889.4	22939.7	9797	20659.4	12077.3	15187.1	11221.8	8141.8	14935.9	23825.5	7728.65	23692.4	16311.6	12297.2	7532.84	20110.5	19380.9	11508.2	11134.9	13392	13697	12597.2	17376.5
O55162	11606.7	28346.7	20485.6	11350.8	35066.8	18509.1	14317.1	33438.2	32154.8	18863.2	13330.4	9802.66	21013.5	14853.2	16281.6	6970.33	83794.6	11350.8	10390.1	8642.8	27682.9	26000	9809.5	12913.7	20773.3	16571.1	23137	17966.4	20442.2	14412.1	13245.4	16339.5	16913.1	16689.1	14917	12177.1
O70215	7226.18	11601.5	7198.07	3711.72	8945.56	11365.3	53020.9	6843.94	13335.4	13805.8	15058.7	5939.75	10434	12059.2	15137.5	13827	40601.9	14842.9	13528	11704.7	5301.93	18265	5873.65	4598.06	14961.4	4020.54	9267.58	6956.38	39809.9	23583.9	30284.8	20318.4	31638.8	24289.1	25324.9	23631.3
O70244	287336	331606	325380	393232	184597	417170	673720	279063	469074	521400	685169	549059	340483	257784	342608	262187	363336	599918	483778	318812	560080	707338	458093	293085	441540	421484	313231	428942	663150	537802	374158	369193	771210	610042	616337	377869
O70417	3.13992e+06	694464	1.49714e+06	1.66259e+06	4.80884e+06	312568	1.63207e+06	1.06312e+06	5.98126e+06	572020	1.68623e+06	1.63156e+06	1.8039e+06	4.95522e+06	521139	1.7788e+06	3.52992e+06	2.36465e+06	446639	999266	2.56058e+06	3488421	476886	1.90197e+06	3.26505e+06	533433	3088887	3.80212e+06	5.52953e+06	413857	3.42747e+06	2.56766e+06	2.75879e+06	5623811	6.22491e+06	7388857
O70489	151378	175639	117894	154018	58388.9	100703	124358	91066.8	84806.3	90024.8	143695	156888	108630	69402.1	164969	163627	57800.2	91444.3	59585.5	80328.3	162387	165747	75855	102552	165071	103046	93035.3	128526	103349	106483	56581	95780	137819	71032.2	68019.9	172242
O70513	461991	294851	228806	411967	1.11244e+06	1.21211e+06	847447	1.16048e+06	394384	335195	412961	595293	429841	206373	248856	331698	4234161	1.70083e+06	1541003	688601	744638	648048	418450	312081	406324	375374	341576	353222	659165	420568	689818	567295	374555	511172	439227	478416
O70534	481949	488622	312727	308654	657115	319132	420066	183749	445350	201837	182140	173502	318758	327455	338788	437486	1.11918e+06	311990	249327	294339	213292	544540	242435	280716	504620	294593	305988	433118	441446	260323	303197	415590	355706	246440	236308	459365
O70535	172445	198345	144770	163126	165189	138608	178557	110201	342330	193175	154102	223680	177993	99647	109887	127632	315751	148104	103329	92777.7	205587	184518	105250	116590	209831	191250	158461	187500	118579	114227	147666	113253	210831	153105	157454	189928
O70594	13264.8	13393.4	4046.84	3334.89	11267.9	26840.7	20930.3	14649.6	14096.3	21877.7	14670.2	30757.4	8502.81	20035.6	14944	12784.7	7871.63	13722.9	16886	50792.8	17443.1	5795.26	6565.89	7191.02	2363.05	8681.11	6091.87	10617.9	19831.4	34071.8	16092.9	3734.82	13234.9	22358.7	15823.2	6170.64
O88267	10728.5	14019.6	21809.9	18054.1	5752.2	21341.3	20426.1	10312.4	4181.7	10503.4	9964.96	11693.4	7386.15	26495.2	27185.1	14049.3	9798.5	27036.2	34643.5	24646.6	8650.58	8025.87	32786.1	4901.07	11104	22855.4	17915.7	15452.7	15445.2	30808.1	15898.1	21795.8	17680.7	13951.6	13577.6	9644.62
O88600	3405.03	7407.45	7990.87	7051.85	8187.85	9081.25	5746.04	8691.88	10373.1	7083.22	8032.33	9273.58	9772.17	12672.5	9277.06	6156.13	5825.94	10761.1	8280.38	11160.4	3589.72	9547.08	10519.8	6715.21	8368.86	4698.2	11559.5	4413.2	8153.58	13723.9	6580.53	5101.01	5627.05	5276.96	5792.93	5285.23
O88766	118170	208919	126047	95513.1	391077	580815	283125	198153	416643	237289	106296	85020.3	144626	111637	236705	238252	979825	386155	287056	199792	437214	261501	308563	339062	145832	57450	140234	168650	244884	117827	406569	237420	207433	310907	307872	339231
O88767	108883	126706	85098	73561.5	204392	83746.8	20501.6	69652.5	120551	89271.2	58251	104898	67148.9	96031.6	139936	148588	186214	72156.5	70972.8	82419.9	53886.3	65534.6	150532	87341.6	57775.6	100408	123484	41188.7	61460.1	117570	71900.1	61232.8	43547.1	104009	95330.2	84906.4
O88775	25252	26377	12827.4	16804.5	19656.5	17316.7	26508.2	20461.1	22322.1	14793.2	19281.6	14966	14762.4	6395.47	11842.4	17370	69979.4	15149.2	12175.6	16838.8	22550.8	22751.7	9410.63	13144	24816.4	21555	21186.3	23869.1	19663.4	18578.3	15946.6	16371.8	19807.3	21547.3	15985.4	15813.2
O88797	14973.9	11680.1	28539.1	8913.73	42339.4	27902.3	12668.2	8939.27	36444.4	18220.8	12496	11851.8	3938.92	49351.3	18564.3	7042.36	3719.49	18610.6	28395.2	27488.8	11707.5	21305.6	40418.1	4317.64	11195.7	20784.5	42906.8	4757.44	17273.6	31627.7	37780.7	13581.9	8890.85	38958.1	31364.6	10343.4
O88917	116505	160981	89544.8	88845.8	210843	145982	125345	58734	140049	116744	92365.8	101799	106960	61886.2	88442.8	93485.5	310165	77061	77498.6	81582.5	139575	184705	88319	80461.4	122396	113637	134280	108745	115331	92641.8	123111	88573.7	146897	110364	102304	140274
O88989	251486	250515	414782	322777	197783	298280	234839	171949	158005	347741	265115	301540	257202	487039	527777	288583	45804.1	149196	490228	410996	140176	171166	649387	231927	285103	489283	347295	264428	330944	371835	334379	219897	311299	307808	298860	245959
O89049	10121.2	9117.87	11900.4	13568.3	13866.2	12800.1	18798.6	36107.2	12554.9	16372.7	18111.8	15026.1	8207.85	18504.8	16483.2	7674.1	4861.51	17403.8	20110.2	16199.1	8258.83	8065.7	20893.5	7458.21	10506.1	15747.1	15031	5932.2	18485.2	21381.8	16111.7	11036	14018.5	18503.4	13115.2	9174.5
O89117	97846.4	234412	30600	47655.1	65402.5	87252	50540.7	18478.8	150621	128538	44676.8	119682	138091	106233	57931.3	124556	106913	39970	83024.8	51619.2	108967	273892	96392.1	38427.3	65562.9	123823	202069	52894.4	51863.5	86540.8	146205	52999.6	63594.8	137722	147163	138437
P00502	276914	222579	299080	353953	200936	579798	639938	452769	221342	501820	278935	358023	237400	384697	605510	176333	35884.2	416482	573493	570957	214820	175817	591642	257409	383991	302968	353460	304439	485846	642646	567839	442299	334954	387144	383324	234602
P00507	3205.72	4702.17	6466.49	13339.3	1722.22	5066.2	4598.67	25521.1	5892.99	7854.38	13495.8	4437.61	1542.52	10826	8296.24	5445.59	13897.9	6542.39	12881.4	5835.85	2679.9	4916.92	7054.39	4756.53	4541.63	5876.6	6280.98	3099	1310.86	2063.77	4776.47	4482.06	5870.23	6326.72	7022.21	1158.65
P00684	9351.92	728.58	6952.64	7660.25	23789.4	34767.7	17173.2	11993.8	6874.61	5435.48	9444.92	1835.45	3721.81	8491.35	8531.96	7113.5	8861.66	15345.7	7031.65	11986.7	10752.8	9416.86	10498.5	12509.1	11542.8	8962.85	3175.05	8246.3	6905.22	15313.9	9862.33	12600.5	7389.7	7053.23	7047.98	8051.5
P00689	23665646	28986676	21594124	18461608	2788666	9125697	31774814	12236200	129788	9470519	17654428	13713354	18672138	15286129	14593756	18927996	1.93979e+06	11851244	9593181	15947197	17706584	18711622	8658005	17907282	25226798	19633208	18500176	24574704	18276564	17765816	14022421	13948076	17121584	9428102	9319638	17708188
P00714	581918	570888	351972	278694	241179	84358.1	134375	14309.7	120199	34133.3	56752.8	4365.77	99717.9	178759	37614.3	699549	81833.8	79080.1	31299.5	80241.5	14743.6	49729.6	23224.7	217488	638930	335481	372775	327813	106762	62992.3	99119.5	167852	119059	35576.7	22393.3	90040.4
P00731	1867.29	4170.44	6189.93	6370.05	828067	4083.2	4799.07	36673.8	10650.5	3732.95	6700.94	2298.94	3990.11	5656.64	8541.32	6790.42	12732.3	6870.4	3424.3	2492.54	3266.98	7170.54	4818.13	11569.5	4519.79	2657.63	4049.11	7588.65	2091.57	2114.37	4936.54	2239.98	1680	13263.7	15322.4	2713.69
P00758	11808892	13237125	8972804	8949436	6869492	6929060	13723974	12927256	13026543	10993699	12383876	10215298	9922336	4484341	5314245	9518420	10181023	5344808	5.47953e+06	8029531	10866130	10988448	5998242	9135679	11587697	12216260	7785550	11260225	10606473	12224714	7.48328e+06	9582292	13032727	10043102	9839484	13665019
P00762	2867004	2.91639e+06	9380510	6849048	4.4379e+06	7584607	12423008	4.52212e+06	3.42563e+06	2.84271e+06	4966386	6.08166e+06	7.40167e+06	2871739	9196315	8950898	12144977	7395489	6087405	6175739	5.31937e+06	9994993	7.78581e+06	3.57189e+06	10369122	7170363	5.80305e+06	7877443	6087013	9005967	5423714	7.13755e+06	13201356	3.93871e+06	4.25321e+06	8903400
P00786	280073	292280	191294	151572	392206	161027	189056	95717.1	443993	260472	248290	267332	190052	188427	226489	219372	627630	188465	178739	137120	264542	331976	170206	197923	190927	211654	183908	298364	153244	139245	115069	157768	196537	171630	147832	362961
P00787	1.06681e+06	1.0853e+06	744984	746250	3.50123e+06	1751858	1.11955e+06	1.251e+06	1.7247e+06	720147	563646	535438	888542	556189	832956	1.00221e+06	3.83674e+06	1.59832e+06	1.18976e+06	752591	819484	825018	689636	913735	883168	712456	664601	944627	793466	577358	1.17954e+06	717832	683958	984238	948678	877786
P00884	110990	190988	183396	191926	77228.6	146995	131591	100747	69607.9	143053	102198	179240	104339	233998	211087	143474	29873	141052	200200	190742	90280.8	93893.7	241558	59338.2	156790	233381	165155	118598	157402	230785	153059	183854	130075	147327	142074	113447
P01015	943420	331413	818956	717592	4.33002e+06	632330	532793	328614	448612	200863	351335	236534	678432	325570	869247	1.00281e+06	634156	499539	719592	457443	435477	368145	366089	719521	286583	354428	374621	444398	208574	248081	561447	180777	202040	194581	185701	293369
P01026	801506	1.09202e+06	641035	807050	1.82236e+06	1.09476e+06	908533	517044	1.33223e+06	586457	708986	368231	774694	535216	1392651	921010	1.66211e+06	879060	887656	691807	563671	826615	581847	559753	888456	665802	604809	599565	678077	927010	768955	859480	1.02421e+06	802048	762247	718100
P01039	5378.98	26897	15831.4	39615.8	39214.1	25351.6	48767.7	30652.5	39700.8	26447.1	10416.3	7464.35	20943	27628.2	58178.8	30324	51159.9	37161.6	23526.8	14080.8	44778	23190.2	24538.5	66279.6	9115.28	21601.2	34267.5	9977.1	18008.9	29553.2	17601	28742.6	49094.5	31930.2	31396.8	30044.9
P01041	57765.6	138727	93526.6	74797.2	101500	216413	49957.3	136842	97105.9	91082	81355	48900.5	44974.6	60223.2	163211	66966.5	310635	176125	229219	70233.7	74982.5	152563	108296	147577	57056.7	49232.7	121835	56955.4	135751	113762	147353	94272.7	157530	83099.3	84259	115078
P01048	834593	994122	652006	781717	13760860	5.94155e+06	2936319	4348014	14618858	3738270	2351712	2.05201e+06	871246	594878	1.26659e+06	1.22933e+06	19970424	5.14833e+06	3.04934e+06	2.20372e+06	2.42771e+06	3.04457e+06	2.58368e+06	3.04634e+06	1038889	698569	724178	984646	2231630	1.69811e+06	3.57686e+06	2.42334e+06	2851187	6.11611e+06	6198741	4425528
P01681	390637	443749	482360	264402	701106	375647	475904	121989	1.81664e+06	542563	432422	185086	315114	1.07139e+06	426613	451401	529294	1.4544e+06	363490	359613	886736	3.62153e+06	1.20614e+06	700679	934030	162882	543742	901200	463314	192245	601051	456450	743752	1.08805e+06	1.16608e+06	1.10275e+06
P01830	146437	352590	235459	204557	126906	200818	260821	162185	163567	156449	148048	68199.3	191121	131460	259584	261926	362658	193900	191170	141456	124385	240432	170659	154100	276593	149534	176579	271217	172589	108463	155288	140323	163362	91086.8	133525	269407
P01835	10781023	71554.2	7903650	121473	8429274	28059.4	10892793	103479	26499376	32066.3	11070196	36948	8627104	19655936	12774958	12297907	13050525	25870894	11312912	9272123	23978694	72390608	18613732	16337982	20612228	91220.8	20136890	108188	16282086	32486.5	12551592	40932	26175428	30903084	29034300	49416.9
P01836	24511814	38473548	22137994	29810198	17386490	32746060	25747228	23341636	49070428	59023112	30348860	37603708	30410956	23632094	24359038	28353784	32903424	32701880	23771390	19352874	46223076	51884604	41627592	43273128	52434504	38668920	24862928	31022032	33302966	35796896	17871684	25386912	48871036	34650836	28719662	36820172
P01946	163300	7134.57	29758.3	20331.4	28596.3	9526.4	9497.17	135930	37175.1	65977.4	7646.52	2887.33	61829.3	12269.9	9887.39	10555.4	12911.8	65956.7	7084.16	14712.6	12391.6	12049.5	6169.42	8211.78	55379.6	19445.6	25396.3	109840	1324.35	3877.87	16057.3	25350.6	33776.1	20052.6	26091.2	4371.38
P02091	343593	4227.36	53314.1	41721.9	50239.7	3818.8	22239.6	218082	63355.8	78193.1	7119.82	26416.2	123844	17925	25417.2	5091.22	17658.2	115969	11387.4	24799.2	43588.4	19416	35559.8	35874.7	122858	34930.7	46653.7	249507	20893.6	20328.2	30475.1	52106.4	67732.6	25569.2	28544.3	43593.6
P02454	157338	151680	99086.7	44222.6	49349.7	30521	70730.3	17684.3	87210	14764.8	15647.3	5234.85	179566	49366.5	83788.9	65683.6	115270	44522	16269.8	28358.4	19629	45731.8	18708.7	37622.5	68420.7	52174.1	207722	79144.1	30510.8	29111.5	32357.2	54619.3	21510.4	20806	20651.1	44756.9
P02625	170555	445548	372053	386451	811696	389881	412736	456011	310048	80670.8	185930	47516.6	174307	190727	150050	534945	608518	264447	115801	212266	99676.5	264566	167707	247903	442203	258313	388474	111026	185066	125656	157163	148012	172562	249826	275270	281799
P02631	38036.6	49554.5	38421.5	33061.7	11978.1	19470.2	19709.4	16473.6	16902.7	7028.2	14253.9	7072.79	19880.4	25810.7	30030.9	45640.2	23158.7	15646.6	17715	16500.3	7387.25	23083.3	17550.4	35279.1	60960.7	39363.9	74165.5	30266.1	42475.3	12148.4	52381.6	28295.3	26630.6	32840.7	30392.2	28533.3
P02634	7198.3	2747.33	1049.7	1404.33	3805.4	2242.56	5979.07	170886	2444.34	43855.8	3774.24	2352.11	12664.1	3238.14	1127.33	664.395	20214.5	13102.4	1627.62	3455.61	3731.73	6004.05	951.704	3025.56	1230.64	6866.95	8572.82	2410.02	8700.78	6988.87	2880.94	2451.11	5268.86	9106.04	9153.87	8054.04
P02650	1.63237e+06	1485277	1.02971e+06	1.07023e+06	159389	369624	446094	133914	300356	1.18767e+06	1.30785e+06	1.61391e+06	1.56549e+06	842849	2212691	1.78112e+06	622154	663071	785968	954804	1.25802e+06	1.75402e+06	1.56899e+06	1.21827e+06	1.59939e+06	1.71834e+06	1.048e+06	1.80651e+06	530926	886439	299334	586291	1.36705e+06	819187	815420	1653502
P02651	107937	101024	81539.6	88266.4	28297.6	25887.6	26397.9	10405	55358.7	34708.3	18059.3	28423.2	240694	64400.1	204347	118564	125597	27280.9	52589.1	33976.3	43615.1	72189.5	39986.8	26819.9	87888.6	149450	181610	77769.7	21770.6	46916.6	34152.2	37969.9	64653.6	56655	53341	60000.3
P02680	12861.1	20564.8	16608.1	17249.4	6521.12	7361.28	15444	26214.9	21092.4	19887.6	33472.4	10648.3	13225.1	12175.4	24248.3	18247.3	10979.9	27995.2	35315.4	9880.71	8068.6	14304	20862.1	6658.06	9672.53	9774.71	7405.36	19112.7	6899.11	9581.16	7075.88	137642	13110.7	13328.6	11518.6	10002
P02761	25316626	38549420	74042560	104180664	22538554	24573782	44230692	40463360	16078040	5784467	54020476	10786746	39859084	10569746	148848400	96570880	54395032	36209176	63038600	37628872	4.72614e+06	16966732	66308676	55014968	44780968	11328003	14864615	105356720	29615162	4661326	36459256	52369892	17293800	27458334	24669414	97682872
P02764	2.41794e+06	2.88911e+06	2.80153e+06	2660252	125058968	56387412	58370116	43435452	104043016	21950060	30480430	20358530	1.90445e+06	1.58654e+06	2.25819e+06	4049826	81644416	39383024	33772008	33220714	28859098	32962732	23212646	24253350	4.1332e+06	1.82754e+06	2.23386e+06	3386658	48060152	32726874	57814240	33995612	35205508	40246144	39835008	39275024
P02767	511591	641858	636246	898624	861261	387879	778769	704163	756782	369699	539088	478853	1148145	497775	1.03332e+06	1.12579e+06	927722	460620	462032	432126	637554	863609	363033	472707	921386	736226	615405	563172	484098	449806	256086	552840	518950	593905	596445	675885
P02770	75495520	70153616	66710796	104355152	153421904	31632220	54101552	62671384	52550956	27133236	38465288	32842918	109594200	63176672	182196592	131868192	86921856	74107960	67863584	50606616	49159424	54195640	28304034	38106620	52977556	68030032	71651456	73700216	25562756	45345104	46962124	43061388	30816938	42605960	39877032	46313248
P02780	940191	2.80604e+06	4747100	1.04102e+06	3.84112e+06	832736	5101362	1.95074e+06	2.14331e+06	1.84186e+06	2216523	6864449	7.68236e+06	1.34862e+06	8726550	4.01521e+06	19314730	3.94271e+06	1.84806e+06	3.62552e+06	3883385	1.27669e+06	19126990	25463560	3.98814e+06	873717	10021025	9421592	5.43727e+06	470630	15024908	13502723	2497263	5983104	5.97458e+06	4.65903e+06
P02781	1.25071e+06	619329	2.01996e+06	1.44322e+06	1.11983e+06	720275	3.03124e+06	1.89793e+06	1.09953e+06	1.89364e+06	1.24732e+06	5.72277e+06	3.7301e+06	795630	3.64473e+06	1.38106e+06	13411688	2.59727e+06	1.66902e+06	1726083	2467196	1.42014e+06	11554392	19368818	2.8104e+06	1.19558e+06	3.12231e+06	4.45348e+06	1.24126e+06	275535	6571358	5344716	2.03492e+06	4315199	4315637	3.99457e+06
P02782	522398	1.76365e+06	2.65203e+06	410859	2.05233e+06	381779	3613248	1.36671e+06	1.50543e+06	1.20373e+06	1.33148e+06	4.09001e+06	4.77781e+06	854478	6359645	2.36519e+06	18120524	2.60346e+06	1520105	2.646e+06	2.83436e+06	710734	17553400	20865058	2.47671e+06	478988	7.86917e+06	7341334	3626711	104720	10557278	11706220	1.47363e+06	5661851	5.09228e+06	3.60405e+06
P03994	21053.5	34139.7	19790.6	27180.3	34624.6	37393.5	57945	39603.7	10441	14864.3	16521.5	16831.8	17058.8	14450.2	23218.2	23752	142159	22458.5	14887.5	19577.5	17204.3	22811.2	17425.3	12187	28747.4	17294	17415.7	33172.5	36704.3	43103.4	27388.4	24580.7	22978.3	17281.6	16508.2	26349.3
P04073	237514	126636	170730	135407	49613.9	64932	82959.7	30869.4	19166.6	74652	150457	47828.8	205893	101930	186498	166375	40523.1	69126	102963	90966.4	48661.9	145418	115068	129657	225470	88041.6	242170	159297	123350	57474.8	111846	65057.1	172302	109609	107592	217041
P04218	129342	196664	121004	128682	167674	184012	177513	100959	210078	143805	115631	98735.7	119720	82150.8	101303	143711	476784	134129	102739	119685	167262	208906	97034.1	124079	151715	124310	136326	156190	164487	122442	125977	116502	159104	141776	137118	189764
P04276	520338	515371	709332	885338	707936	325385	634364	382993	893116	352226	567026	423375	1.07712e+06	311721	1.4047e+06	832294	1.01784e+06	319737	440216	357997	543668	468800	293280	280178	366246	690517	591690	473285	276896	557678	595043	357527	327893	693927	689778	453678
P04636	61444.7	105251	96362.9	128986	93396.9	66172.4	72645.7	645834	125503	219948	213389	94168.6	51154.6	74175	105761	62016.4	174504	54220.1	114220	60324.2	52287	66562.6	78017	72687	51578.4	108965	113194	47843.1	84067.8	77694.5	102032	37811.2	106872	110632	109966	67450.8
P04639	119305	78741	67542.5	87626.3	58936	38687	50452.7	51567.6	55637.4	45717.4	30174.7	54451.5	109862	102826	246359	207916	56393.8	96662.9	109754	74582.4	94235.8	78691.5	63422.7	50087.2	84736.5	76121.8	92632.2	98977.6	23781.4	35511.9	32930.5	67395.4	47170.1	46702.2	41863.5	47443.4
P04642	210883	118302	270709	251737	123059	154925	150947	354410	79081.1	268245	245855	209700	185946	281927	509811	235819	40308.4	58863.9	227980	176273	108930	101635	319149	171765	221815	260166	137899	222378	141959	159393	138061	100796	230851	124039	120571	187721
P04764	354415	649705	331235	407747	299508	394928	201000	246054	430686	396607	245054	316837	240738	384566	426902	349024	128093	242315	411287	470882	206621	269429	725187	278882	327355	511400	566955	282248	427040	494205	392236	298601	421191	499932	498736	504629
P04785	50230	68880.3	55619.6	66760.7	97291.9	62082.2	61355.6	42583.5	58683.1	69735.2	42433.4	61161.3	58003.3	39359.7	37209	44104.2	98326.9	53429.4	43056.5	45875.9	73206.4	80896.8	49388.4	56351.3	67959	57091.6	57117.9	57403.7	56935.8	54083.6	49178.7	46228	72249.1	44629.5	44158.4	63727.7
P04797	275414	350160	362583	225561	284705	256702	74409.9	147038	254605	194392	119653	241589	201569	543401	204600	202109	152222	140741	205885	224651	148037	122353	220217	102788	195923	474596	233231	141523	193961	387729	175174	211322	130754	135102	130687	155918
P04903	25822.9	12670.6	31154.8	37491.1	29668.2	129324	116567	93575.3	29948.9	99257.2	52884.5	58433.2	24910.8	53514.2	47978.5	26387.6	18844.5	68956.6	99474	128126	38703.7	20695.7	73222.4	42167.2	43735.1	38353.2	32771.4	28989.6	96470	131641	115736	101604	36413.7	45878.4	42035.8	30567.2
P04904	459111	390298	555315	697695	412966	1.10008e+06	1232133	795918	466968	837818	585636	709075	416600	807031	1.00521e+06	436803	98663.2	987079	1.12166e+06	1.17212e+06	433481	393263	998848	423648	718064	622125	643463	568230	1.11931e+06	1.34516e+06	1.08253e+06	1.07621e+06	659413	601958	586744	453268
P04906	75172.3	41088.6	42456.7	62467.2	137228	149353	96160.4	139995	127041	136255	47904.4	56743.4	57146	86602.7	56675.2	38918	87861.2	149622	56636.5	96144.6	106147	45704.6	71530.3	45953.1	78626.7	41064.1	57426.2	33411.6	218423	63999.6	81690.3	72980.1	69242.5	36899.2	55437.5	38129
P04916	63112.7	80426.4	61745.4	81612.9	66584.4	33351.6	45765.4	31311.5	56490	32752.7	35947.4	27123	132544	54474.6	137204	92621.7	70907.6	40288.7	32102.6	34487.4	76187.8	77438.3	54146.4	40076	75756.5	75283.5	75099	61730.1	31167.7	37346.3	27875.2	24244.4	41162	33395.1	30655.5	48909
P04937	10325856	12591054	7989513	9898510	9341211	9925647	15808162	8844248	11450205	9452326	10393346	8659821	7921828	5.67209e+06	5.91612e+06	10964274	19465304	9223466	5.40378e+06	8690207	12208084	13474536	5488131	8541242	10195988	11092644	8645050	9945612	12165053	12792384	9969744	10151936	11864208	7762221	7.42991e+06	13267737
P05065	29619.7	49469.4	63857.9	56503.5	39513.3	22141.3	18611	39412	35850.1	77095.5	47732.2	44895.5	32021.8	59848.3	32902	40329.2	22337.9	15886.8	20723.8	25715.4	22944.6	39097.5	32366.8	24335.2	37618	59585.2	46083.2	32057.7	19942.2	46540.6	24926.8	26983.2	44627.5	36912.5	41439.4	33556.1
P05197	6724.06	8843.2	21093.8	14960.6	13710.9	9870.73	8151.35	11246.8	8438.96	15316.6	16734.3	15681.8	14635.9	23114.2	14394.4	9165.57	9284.18	7979.99	22438.9	15428.1	6628.22	6166.23	22161.4	12369.6	7400.94	22437.8	13159.6	14292.8	11598.3	21532	12222.4	8554.45	13408.2	9704.72	11589.9	10711.5
P05371	394257	476642	330037	569120	1.03669e+06	947290	381262	1.03093e+06	729506	431146	362186	702929	643576	196873	531294	356297	6.05371e+06	1.37215e+06	1.28059e+06	352987	1.12986e+06	730485	664549	413023	366185	419195	403765	348419	418388	349052	395833	303792	469607	411152	394180	427342
P05544	90463720	86266736	67534696	49968496	59027144	54619632	74293280	48291916	50772132	34647196	49480096	26425192	82659208	39649856	56068716	91545176	77229880	50761500	43137760	69053440	27831946	44523688	30255564	57824404	98753792	91791272	69233280	80036256	59888644	66591220	51944436	51325400	58430672	49821112	51751064	51966384
P05545	85969896	81381040	63957292	45476176	57704388	48824760	67501336	42801808	49305460	32223814	47527000	24215248	69616592	36082164	55338024	89661224	75064304	43892880	41887496	65629900	27869674	42625692	29905282	56050376	91590072	83766480	66649416	77318976	57722364	61125720	49585508	46960848	57439584	47951128	50430360	51529164
P05964	78563.8	111778	158772	224399	223210	164580	198345	3.57096e+06	602573	415931	492156	147956	106498	222064	138889	105249	1.03684e+06	214400	331156	77193.3	212936	228370	65420	315262	162920	166379	160899	191153	193556	194167	255858	229360	113871	725379	659376	102570
P06685	40482.2	44358	23506.2	19416	55702.5	31343.6	18997.1	19554.5	61063.1	58381.9	27814.2	58870.9	39213.5	68770.1	16494.7	40130.6	36219.5	13534.2	12069.5	36948.8	39061.1	41613	23248.6	26147.7	16444.3	41854.7	36407.9	23543.6	9599.16	29135.2	10192.7	2214.2	18496	24145	32065.5	24531.9
P06757	15106.4	15301	20312.8	4176.97	3056.05	449.999	7089.34	61494.3	4904.67	63755.4	16211.9	1783.23	7401.76	30068.8	28220.4	20788.1	15029.5	352.448	6312.44	13489.3	3187.79	14447.6	27308.5	21581.7	2648.27	20288.9	14042.7	11558.1	528.393	13294.8	7770.58	7051.22	8042.87	15806.7	19775.5	15619.2
P06760	1.59427e+06	391410	204353	241852	1.29595e+06	2296627	787410	5.11253e+06	804643	106060	810010	390817	7.30498e+06	191480	850187	267000	3.58829e+06	13549892	7.07168e+06	1.07979e+06	178583	119891	2158785	871643	212580	669622	197599	532374	3.36136e+06	537708	8794438	9254750	1.37538e+06	2.37239e+06	2.39727e+06	230777
P06761	32011.4	41041.3	38612.6	28672.8	113511	35692.2	36928.6	43418.6	69380.7	41272.8	40284.5	28989.4	42874.8	26774.8	32346	37066.9	270961	41058.7	34129.8	29141.6	43044.7	32229.8	45217.9	60045.6	26688	26379	38043.8	40388.7	33655.2	23750.9	45825.8	37611.8	34257.6	44495	43126.5	37365.3
P06866	902850	900649	1.09482e+06	821755	41956716	3876130	2.52479e+06	990292	8615760	1.65369e+06	1.87028e+06	1.11755e+06	943327	386715	1.60736e+06	1.67438e+06	1.69032e+06	3.35244e+06	3659725	2151046	1111428	2.06257e+06	1.08543e+06	2.80398e+06	480810	434022	429478	994538	1.33627e+06	2.13045e+06	3.98077e+06	2.5439e+06	1.78791e+06	2929969	2.92593e+06	2.99094e+06
P06882	802748	561751	3792545	1.80399e+06	238396	373743	3738844	1.24829e+06	108874	443600	3.33098e+06	1.59673e+06	606407	712559	384992	2.4423e+06	256871	459665	328456	1330553	552723	427863	205538	1.44696e+06	2.22255e+06	352906	1.27056e+06	680836	1.29826e+06	191367	811906	372287	1.68751e+06	897354	795986	551068
P06911	6922.36	13922.6	11800	1	6362.31	56329.8	10237.7	5962.69	5031.38	10379.3	13064.9	10297.3	18647	16266.6	6200.01	8396.72	32261.7	19792.5	2797.34	7073.67	23272.8	4051.11	293907	149656	11048.8	1990.42	37299.4	5647.81	7297.38	2830.07	62458.4	9392.83	10425.2	6267.83	4497.51	14317.5
P07150	88982	80453.9	95915.4	118500	180072	54195.2	32180.6	57805.2	150526	82065.2	69665.8	80567.1	63381.4	71422.9	29035.6	91997	105409	32485.1	87756.3	66085.2	86242.1	53086.2	47975.3	95279.1	32182.6	66833.3	45448.4	29508.2	65425.9	78468.5	77852.1	67904.6	90962.1	57048.2	51712.9	68674
P07151	2.02995e+06	3903184	2.33668e+06	1.97654e+06	12466981	6.41561e+06	3267760	5292877	4658502	2538593	1.85536e+06	1.95856e+06	2.36864e+06	1.6297e+06	3.90931e+06	3.13499e+06	5.79972e+06	6137466	4967127	2.91854e+06	3.09914e+06	5.15227e+06	4.75072e+06	2.51488e+06	2.86363e+06	2.12153e+06	2.69319e+06	3.40363e+06	3.23942e+06	2.00938e+06	4024864	3.04805e+06	2.71355e+06	2544153	2.46502e+06	4986680
P07154	211645	228406	173557	166783	360507	185220	290965	258365	402936	219375	240332	255977	189978	156954	113417	140449	1745415	310007	164100	139656	256492	272682	150583	146214	254657	207653	187725	178103	221221	184051	146756	143259	271091	227201	204989	212811
P07171	621278	780208	1.05586e+06	1.26523e+06	529694	652790	268042	271250	1.26086e+06	537009	955282	1.4479e+06	650154	999818	1.04141e+06	861394	952901	417172	385694	346734	549310	1091828	786055	670535	486887	987971	966531	659042	470124	458981	578581	100846	409580	756229	718444	794983
P07174	152727	239855	169406	157215	107632	187253	219398	199742	244788	262659	216875	221565	173188	120395	120334	135296	494562	120502	104303	163076	250580	281178	118955	141741	259857	224627	219054	168274	186546	186233	129219	124568	241490	206592	196625	207013
P07314	3354958	2.56162e+06	2.84213e+06	3.213e+06	2.9123e+06	7.77975e+06	5371747	4.65109e+06	3.91934e+06	6633333	3.86763e+06	7.17824e+06	2.55192e+06	3158519	4.16692e+06	4.62755e+06	1.70314e+06	4711167	6952655	6575101	4498042	4.00986e+06	5.63449e+06	2.51e+06	2.79374e+06	3.39756e+06	4277520	2.5237e+06	5730865	7435945	4724875	3.57075e+06	3.31308e+06	4880182	4.83716e+06	3845781
P07340	132676	195840	85719	99887.3	148459	89647.2	64393.3	63040.7	167210	155590	76708.6	163802	120887	210386	81945.4	134348	362692	75260	57676	99292.4	134490	191450	85785.2	116050	118509	170426	186411	130350	94139.7	112278	87353.7	93224.2	143110	131984	122269	187469
P07379	37493.6	59245.9	38383.6	36695.8	20394.5	25961.8	33722.9	13300.6	12321.6	14537.7	15092.2	19186.2	17183.3	50390	74031	34263.6	3758.31	16780	31375.3	23087	6509.14	4085.52	44202.1	9830.29	31907.1	67493.1	40585	35301.8	12704.3	26488.7	23304.4	25461.8	7557.83	14576.1	12331.6	16668.9
P07483	64980.9	103368	71453.8	75871.8	36652	38691	39678	37529	61051.7	44488.1	55702.3	47229.3	65981.9	46203.9	122112	61798.1	91361.1	21520.9	36557.9	22241	21263.3	23049.2	68750.9	35653.5	66341.4	84025	93776.6	67480.8	24263.9	43967.9	37610.3	26956.2	45929.4	61584.9	57755.1	62135.4
P07522	32351298	38074156	27868042	30083222	8151925	9190640	31672532	11815664	14074653	23632262	26910174	26626970	34920764	20674282	15883958	30772990	3.96601e+06	14126561	12871624	19635916	21370172	34588824	19132422	23726270	36557592	27593386	25214168	35063700	19081270	19337552	17964216	23929002	39694832	25791722	24158652	40530612
P07632	6.50385e+06	6.62382e+06	3.98763e+06	3.82692e+06	9533190	6.76549e+06	6.76214e+06	5271365	10516474	3.75198e+06	3.39698e+06	2.33158e+06	3.40144e+06	3.12513e+06	4.45625e+06	9708488	61834852	4014379	3.50017e+06	8432789	4.26507e+06	6.00529e+06	4.01519e+06	6.24023e+06	4.87318e+06	3200879	5743556	4750431	5476351	3.75042e+06	5684433	4.52257e+06	4.19168e+06	3918718	3.89458e+06	6.23308e+06
P07647	326828	529187	785283	184173	724113	130981	699962	405977	516810	355706	542553	1.56025e+06	1.53183e+06	264326	1.34377e+06	809767	4.12463e+06	1.19716e+06	390130	635725	841704	258632	3.73553e+06	5.45098e+06	756363	380763	2.27343e+06	1.40041e+06	1.03488e+06	105266	3.59004e+06	2.21044e+06	459098	1.27589e+06	1.20309e+06	870924
P07861	480203	203824	662580	556704	291880	843830	406506	563827	434620	865154	784192	1.41686e+06	476537	895850	416583	497068	121954	385774	774097	1.12024e+06	764208	260388	755201	635958	624540	843332	396531	513695	763685	1.38376e+06	660613	744810	524027	298391	287486	424390
P07897	1.0584e+06	1.10465e+06	776757	832707	750462	730254	1.45886e+06	940580	964134	679526	866232	810146	911052	564410	518154	951359	1.75695e+06	683019	504361	799655	1.01875e+06	1.13751e+06	426295	639132	1.15573e+06	975099	774239	768955	930731	1051670	375082	657094	988484	668561	664624	881483
P07943	91349.7	86499.4	106527	119614	95365.6	94493.5	101114	196917	228783	81091.7	76123.2	89025.2	99089.7	79469.8	89417.9	57978.3	110397	74787.4	63417.9	73271.7	74735.6	130793	80367.5	46139.4	72410	123530	81537.4	83226.8	73971.7	76861.8	70791.1	61532	73146.4	78740	80703.4	64854.7
P08010	21557.5	20546.6	20743.1	20352.6	18591.3	14577.1	16700.3	27347.5	9245.77	25209.4	18903.9	18857.2	21558.2	19342.7	16848.8	19658.8	17292.7	24042	22417.3	16148	21451.3	16500.1	22398.3	27379.4	18616.2	19727.4	22204.1	19434.2	26554.8	14641.4	36994.9	22997.3	23489	22914.5	23785	25313.1
P08289	151845	107630	95228.7	107584	100872	140281	74999.2	88275.5	245425	248298	82433.8	317735	91834.8	154401	116116	214379	51473.3	97853.5	238009	223175	206594	150474	456292	157127	94504.1	151729	415560	100719	166152	162271	238395	103622	102781	380075	333516	144686
P08460	320218	362034	224566	295435	379940	321782	329212	232428	347161	210740	178736	274832	292171	221155	246202	316651	743500	325398	277958	223756	242223	483837	219146	225252	301366	261632	377941	250794	224997	179141	289161	178518	220815	275857	268926	227597
P08592	478646	906255	435153	460957	453354	814764	714993	511611	600508	699670	894454	566407	434460	396497	348377	570496	1.10836e+06	458478	375284	583481	627207	1.17051e+06	383015	467563	679776	515113	439519	644021	1022665	964169	566960	558289	968500	472655	465286	940746
P08649	707449	1.62293e+06	584700	390435	2.14125e+06	2.38911e+06	687919	290519	8762456	3.08393e+06	735958	610661	513790	673912	1172788	1.3455e+06	3.26059e+06	727262	860565	1074754	2405331	3947286	3680603	2.966e+06	1.02852e+06	536769	1.69994e+06	630481	779318	533069	1.35288e+06	733109	3.32776e+06	1.65957e+06	1.7354e+06	3.79828e+06
P08650	53437.1	102649	64322.5	67609.9	37135.1	28191.1	71422.2	24390.4	35386.7	88645.4	72662.9	85560.5	77078.1	46731.1	56009	58925.4	49898.8	36972.8	57410.7	46668.7	36069.2	62792.7	39251.5	35891.4	73335	59452.8	43989.8	83330.3	45987.9	50340.5	31758.4	55004.5	82046.5	36456.8	41765.2	90640.6
P08721	3103871	5095775	5279685	1.45972e+06	7.6496e+06	3.19608e+06	280629	178475	10267376	1.75453e+06	874667	10087207	13930808	1.56115e+06	2.6554e+06	1.27325e+06	35914380	747302	860181	377390	6365901	4719152	890178	390124	5713523	922318	595199	1.63219e+06	150607	477682	117301	138705	2572635	1579850	1.5596e+06	3.37164e+06
P08723	203628	505730	457616	130382	173895	67311.9	280058	86551.3	176940	304045	287990	1.70631e+06	1.01929e+06	220641	1.40816e+06	283298	2.32561e+06	496065	371504	312403	1.03014e+06	230555	2.95273e+06	2.42265e+06	527134	59098.2	739614	1.66585e+06	748328	17270.3	1.09444e+06	745884	332705	780012	726131	779176
P08753	18211	11771.4	36806.1	26924.4	47884.7	32989.3	12588.1	36185.4	31601.4	51195.5	36352.9	56195.6	31833.6	45009.9	21841	28734.2	16335.4	22214.6	22660.7	42890.4	48465.6	28804.2	27498.3	48257.3	46246.5	42570.6	20461.6	23653.8	26962.9	70696.3	35215.1	37337.6	26807.9	23108.5	7193.3	25786.9
P08932	671444	976010	534046	618816	13172312	5.88912e+06	3.29496e+06	3.89686e+06	15214695	3.94816e+06	2.35764e+06	1.86924e+06	623608	558572	1.17562e+06	1.04658e+06	16458967	4.56188e+06	3.3615e+06	2.37177e+06	2713919	3.55388e+06	2.29408e+06	2.68427e+06	769117	586864	696338	897494	2.61319e+06	2.24498e+06	3.78947e+06	2.55365e+06	3.66842e+06	7226561	7.17732e+06	4.70538e+06
P08934	14759.2	19770.6	10628.6	17777.8	60081.5	12663.8	9371	11105	24484.5	12684.9	9605.35	6139.65	28972.5	9786.87	39272.5	15225.3	99671.8	19049.5	15626.6	9299.59	20853.9	17716.8	9054.85	7275.59	9897.6	18852	23218.4	17129.4	9147.49	14619.8	15716.1	13999	7070.39	15865	20953.3	15164.3
P08937	224760	309591	314434	277144	1.49351e+06	687920	322624	311484	1.46507e+06	322796	257026	182324	263914	187790	271430	350421	849275	146483	76626.2	326793	351466	770191	232687	768370	155678	287714	439044	479066	378139	246335	436347	530250	732188	257298	248228	655328
P09006	287076	348872	336052	379823	3.11775e+06	900898	1.2244e+06	1.93589e+06	1.40948e+06	747294	880964	552562	450070	215444	669176	531626	879895	787466	1.16219e+06	616443	434974	333007	309919	539502	241015	349403	386306	262869	819378	1.09843e+06	1.56605e+06	659062	738711	2098014	2032512	587094
P09034	87448.3	102977	87777.6	111464	44712.6	72836.7	48557.5	38544.8	27539.5	59277.5	57818	77757.9	59221.8	179559	132761	87373.5	8164.35	66152.4	131614	98662.3	34546.4	47568	156725	33910	59086.9	168684	108346	103935	75137.6	136315	71806.3	99817.2	58731.3	56094.9	67811.6	88259.6
P09527	18237.8	10748.2	21520.2	13957.9	17735.3	18171.5	22564.6	37743.3	13053.4	24222.9	17886.4	24627.3	21938.9	30103.2	16488.4	12572.8	9585.41	22861.5	23115.8	29485.3	14392.6	11087.8	18000.8	18664	17997.8	22303.6	18393.1	17847.8	15492.3	21574.2	21673	20879.2	14476	15872.1	9519.25	15528
P09606	80993.5	45795.4	69598.5	66980	78691.5	127284	102840	63172.1	56237.4	99469.5	72989.7	98250.1	80304.8	159926	45912.3	78360.9	28134.9	202759	109667	171962	79103.4	47465	81715.2	46864.1	61756.5	93034.5	81737.7	66834.9	105715	190696	107111	204916	37317.5	78779.6	73727.1	51588.9
P09656	7612.96	4524.14	4879.47	10152.7	186279	33976.6	28294.3	117470	53259.2	7776.24	3157.97	20298.4	38328.7	10688.8	11069.2	13930.5	65125.7	35309.6	9677.34	3627.02	13269.8	13983.1	12471.6	11871.1	7544.07	27596.5	5292.97	9991.15	9307.55	15336	70211.9	15620.1	6537.96	15657.2	13450.7	4094.88
P0C0K5	3650.06	2901.52	1740.31	3300.86	5301.77	6593.69	3077.28	1348.87	6272.22	3378.52	1755.96	3124.47	3495.44	1272.36	1375.15	3917.24	23230.7	4185.36	3337.85	3334.32	7288.12	6548.6	1727.19	4613.01	3467.7	5346.25	4248.14	2005.08	4419.5	1521.21	1606.87	1656.74	2844.47	1691.03	1426.12	3408.75
P0C0K7	185337	123440	125910	101547	13851.6	122981	365492	302490	149587	227272	200692	168532	221498	87660.8	290579	218292	12062.8	131336	152420	107474	67547	116760	306612	156998	61850.4	194319	101112	195742	140799	364792	8035.08	199591	94214.1	195758	205234	197006
P0CG51;P62982;P62986;Q63429	304162	269384	382431	277240	607619	659805	282553	715867	486986	607606	476102	602536	390711	530697	322534	505612	418833	299500	419412	563145	378560	230221	345663	430709	333999	387970	398835	298189	400761	750025	302449	233422	376930	339834	357473	329676
P0DP29;P0DP30;P0DP31	194177	165984	238341	186201	229585	317016	331676	906044	616428	393739	218329	189852	138860	231186	161233	150262	394127	161021	138115	224473	140628	143578	163329	111498	216811	210256	215562	74157.5	285972	438692	302175	249209	186641	212350	194638	129911
P10111	71064.4	93759.7	99681	110176	91102.4	85229.8	147948	120943	92790.4	106584	135769	99536.5	61647.6	112024	197778	75553.9	35709.9	161359	168456	111592	70993.3	81548.7	94727	72660.1	85962.1	111150	89377.1	79018.2	94759.2	158043	124749	162570	72921.5	66747	68864.7	71696.9
P10247	30984.6	41875.7	14571.4	12887.1	22504.9	37168.8	29123.3	16384.1	59663.8	35031	35145.1	34170.3	31035.6	31942.3	15826.9	23277.5	78963.4	23438.5	11736.1	26113.6	53806	64695.8	35712.6	32294.8	13493.8	29550.4	25608.5	6796.77	37378.1	40551.6	50363.1	21950.5	42000.7	25895.3	21307.6	79172.1
P10252	860817	1.15308e+06	853929	848583	716661	922590	1.23797e+06	819643	1040297	904612	848270	843444	931397	568878	517818	771610	2.28466e+06	894446	570444	698643	1.19843e+06	1.24808e+06	659211	874804	1.12027e+06	1.01465e+06	802662	1.0086e+06	901619	872219	671500	707482	1.19633e+06	674114	659878	1.06341e+06
P10719	12823.8	25896.7	53525.2	54628.5	59594.5	25976.4	30379.1	43353.6	63152.5	49251.1	50946.6	15636.5	16344.1	82907.6	60854.9	11788.7	16426.8	26449.6	88022.6	19459.7	8720.18	38134.3	39790.9	28344.9	19013	65657.9	30179	17719.2	23041.4	24895.4	34552.2	32275.3	61753.1	31998	31388.5	21131.3
P10758	71926.8	96774.3	82385.2	39773.6	2.97006e+06	203341	64299.1	277343	737008	603211	412125	16079.1	29176.9	23207.9	244004	122434	240598	109831	246216	58230.1	53854.3	78777	312725	653181	56736.1	16719.1	122664	94136.3	45206.3	7227.91	198479	41833.4	49862.4	320822	295199	196303
P10760	25852.9	10883.1	33733.1	33703	35717.9	59644.7	59289.9	82666.4	28537.5	73618.6	49756.2	69082.9	23361.8	48735.4	30718	32018.9	5110.96	42041.7	54944.7	94082.3	28018.7	15612.9	46803.6	30403.6	37871.3	38358.9	34621.6	25005.7	60986.8	96949.3	50935.7	52458.7	54918	41517.2	39741.1	25846.6
P10959	3089885	1846693	3043263	2.99646e+06	1.77206e+06	1.99379e+06	2149579	1.38224e+06	342699	602947	1.00909e+06	712404	3.03229e+06	2192792	4.15208e+06	5.34212e+06	1230575	1.34319e+06	1897991	2.80403e+06	807496	889129	960368	2.04237e+06	3.17324e+06	1.75034e+06	1.98095e+06	3505194	1.30494e+06	646758	1.53501e+06	1.17052e+06	958283	499385	520796	1.32624e+06
P10960	9033209	5.73509e+06	6901126	5.06814e+06	4152652	2.13369e+06	8.13503e+06	4.61136e+06	8952252	5.64604e+06	6.83065e+06	8144196	5737541	3.45269e+06	4084048	8560575	4.11541e+06	3430460	2.77144e+06	3370525	4.31103e+06	5116380	1.73842e+06	5828700	7406008	4.15794e+06	5564034	3.826e+06	5.99241e+06	3.63331e+06	3.87579e+06	6.51962e+06	6713436	3740676	3.7375e+06	8853405
P11030	48416.7	68710.4	40906.6	46779.8	56704.4	41088.8	52011.3	86289.4	99982.4	36041.3	30984	44480.4	48791	39477.9	59428.1	53978.7	117090	39628.3	34851.3	22432.7	32260.2	34681.8	56757.5	14647.2	65037.5	75593.3	71365.8	20907.1	53121.7	43778.2	46268.1	43264.4	52392.8	72005.6	79599.2	58672.6
P11232	417792	635697	498953	542312	617872	635687	564511	1.01326e+06	621446	724319	537795	432329	533244	393249	642360	541415	833166	489416	446084	451733	344827	382941	530290	513736	605025	445502	615251	485400	539238	566845	557733	492293	355383	420409	365720	536222
P11348	70290.4	88071.8	75568.4	96279.6	38027.9	110284	140962	176367	40052.2	94955.8	70428	83439.4	53401.2	70444.1	160364	68722.4	36125.2	103315	120587	105334	49336.6	40438.3	141243	47126	83365.7	96638.2	92741.4	68161.8	124409	136642	110291	102286	77688.8	85115	85496.3	69570.2
P11442	4071.31	6437.51	8527.01	9565.17	9045	23925.4	51001.8	8309.11	6560.96	13516.6	18001.8	12340	4320.31	8807.12	16032.3	7195.62	12917.7	11075.3	42765.7	20573.4	6783.79	7023.73	26015.4	8363.06	4584.35	7622.25	6992.85	9568.02	19523.8	11205.1	28389.6	9907.57	10571.3	12911.4	12318.1	8511.94
P11598	15826.8	21214.5	14473	13250.9	62541	16709.8	9869.77	12422.1	33355.3	37282	15540.6	12508.8	14690.7	19701.9	10927	25050.5	99252.8	15044.7	13075.6	16002.7	19132.5	18827.2	15374.5	29999.7	6392.46	17455.2	20353.1	14388.1	13399.9	12227.9	19078.3	20904.7	16821.2	11400.1	8911.54	17892.6
P11980	38607	51310.8	47992.7	49430.6	84298	47215.3	25421.9	118642	91678.3	99305.9	44267.3	69385.8	36319.9	79308.5	32140.4	48601	60909.6	35028	43496.4	46125.5	47579.3	52911.1	33300.7	25783.7	36335.6	61157.7	48027.2	29407.9	32070.8	68280.4	45175.3	29437.3	44485	54940.2	32267.5	41097.4
P12020	29298.3	19769.2	10782.8	6318.25	242406	34728.5	12873.1	4502.24	7470.76	283.343	5210.47	2396.79	21759.3	41687.5	11724.8	9996.14	133498	25677.6	13133.4	5037.97	3471.06	23675.8	214599	153571	5042.77	9157.57	89985	5638.57	2539.14	6829.28	62835.7	7040.17	15518.5	7003.15	4943.5	7869.12
P12346	5644911	6810462	6404108	9624872	6795968	1.23189e+06	3.74697e+06	2325643	4.54166e+06	3.68755e+06	4.7516e+06	3.85242e+06	10748991	5075437	19166362	11111433	1.80226e+06	6252487	4989721	2.9708e+06	4878321	5749935	3.10581e+06	4230386	4430318	6190647	6302655	7.10806e+06	1.36105e+06	5.17912e+06	3.36733e+06	3612144	3.17419e+06	5868097	6024264	4168262
P12928	4138.08	1727.91	1982	2349.27	5330.79	4098.84	3791.88	4554	4382.71	5449.93	1946.17	7806.85	3287.71	5789.87	3785.84	2793.86	10457.7	4530.84	3426.58	4696.65	6914.46	3057.97	12816.9	5802.51	775.141	3976.05	3810.37	2046.15	3538.73	5886.76	4241.43	3869.61	3770.63	2872.79	5100.69	1344.26
P13221	41076.2	63262.5	63647.2	72995.2	15631.1	30111	55716.3	55365.9	15246.8	41092.5	53521.7	45704.5	44521.1	49782.2	114455	39881.8	34319.6	36039.5	61189.9	43797.1	26100	28530.3	78044.4	30381.4	58277.5	67363.9	63319.8	59340.3	37545.7	56980.1	41955.8	37373.9	51788.4	36167.4	34344.5	46563.9
P13265	53858.7	64203.6	54292.8	43665.7	21478	32848.6	72114.3	25046.6	24764.7	62375.2	56869	69933.1	66761.2	62520	45361.9	56180.8	54950.4	21541.3	40128.5	41594.2	58177.6	81990.1	39835.5	54494.6	46725.9	56867.8	32966.2	59805	32933.3	41123.1	25328.5	22201.8	44250.1	46299.4	49110	50283.8
P13596	161513	248926	152383	140015	125340	154640	190143	71503	190504	136548	148059	109298	157207	34902.7	119268	151791	417013	142918	96122.9	125262	172689	209477	92542.9	130085	213090	185943	162825	198204	164831	165900	117191	90707.5	167182	102529	95782.7	182696
P13635	479286	456589	545502	586737	1.3916e+06	450915	964889	438969	346490	395113	695499	480140	693093	424496	971096	738840	585798	1.11515e+06	801711	559386	510442	561293	380687	506887	410357	417721	380361	550092	478614	662610	674526	889088	610041	687203	658275	808249
P13676	16618.5	26387.2	16755.8	9718.55	30359.1	22454.4	33106.5	417256	55560.5	25235.6	43508.4	21799	19717.3	43996.1	31329.9	2411.45	40252.4	29273.1	33087.6	20179.9	14507.6	12808.3	26239	36365.9	14912.3	13583.7	22509.3	11479.7	19096.7	22999.4	40653.8	20777.1	14520.3	94251.2	80967.9	10292.1
P13721	21509.7	12236.7	10171.3	27113	10893.2	13135.5	18562	9191.57	9064.8	9799.4	9914.87	14179.5	12012.3	6819.62	15211	22941.4	18678.5	11987.2	17040.7	7283.66	21250.4	20963.2	13059.2	16083.5	21774	11720.2	8769.28	11383.8	9570.56	19927.1	14112.9	18000.9	11479.7	15866.6	19026.1	14765.7
P13852	143995	239285	117316	118144	382072	323801	162518	104322	462071	166160	91921.8	112748	164977	113545	152216	123122	934982	155552	149914	129738	226075	277854	124241	111625	151592	141372	214711	123105	175495	143696	237089	91182.5	168803	183890	194799	156684
P14046	4761902	1831391	2.09782e+06	4.00633e+06	4.90982e+06	659005	1.6474e+06	3390866	2.30953e+06	633209	1.30553e+06	1.57541e+06	3.17671e+06	3.1672e+06	3619788	3.31876e+06	3602254	3.46336e+06	2.07214e+06	1.68925e+06	1.01202e+06	2.54855e+06	1.22342e+06	1.79194e+06	2306906	1.39283e+06	1.39506e+06	5.22079e+06	981917	713932	904706	2.5342e+06	1.02901e+06	1028595	1.00813e+06	2.4316e+06
P14173	11575.8	14892	20983	30068.1	13743.5	3552.99	11791.2	32785.5	9166.1	5010.47	14701.6	11772	10519	21284.2	20119.4	5973.07	20092.9	2499.38	8692.18	2700.56	9274.17	12535.1	31034.7	21581	22300.3	19074.6	15812.2	17215.9	3883.9	10087.9	4115.32	6624.38	7967.57	8178.61	6962.92	6505.72
P14408	3545.01	8422.41	6886.16	10206.9	9052.81	6455.26	10032.7	14535.8	3939.72	9957.16	10364.4	9079.77	7164.26	16196.1	13005.5	3227.29	318.544	10591.1	14059.3	6991.1	4945.52	6316.71	17662.7	4326.38	7711.88	8938.34	13404.2	7681.9	6787.75	7982.94	6815.8	9615.94	8040.39	11500.3	11759.3	1663.49
P14480	9977.24	11715.1	20236.6	17121.4	7353.27	11644.2	20098.3	23755.2	16867.3	27106.7	43740.7	10731.7	17063	14102	19593.7	10338.3	16778	13129.7	37724.7	14873.4	9548.18	25429	22036.4	11860.7	9286.5	10898.2	7088.13	18045.2	6226.96	12180.9	2962.51	154861	17768.3	10497.3	15039.2	8150.84
P14562	313396	154887	123894	158531	148528	94131.7	97444.1	138785	257107	170958	138068	171352	190257	131524	118618	182787	244571	94222.1	78437.1	81625.8	180834	148542	85708.9	122409	198200	133159	141386	138289	87456.8	148531	91517	117236	130520	127212	111798	163674
P14630	585692	544928	559570	390244	1.04895e+06	648662	1.05134e+06	493085	1.41082e+06	522397	719171	548658	366108	303157	287205	525142	866990	315264	277784	446057	820147	876683	380397	534556	744249	360237	538785	238261	928026	368024	821324	433726	1163195	718214	751255	716150
P14668	95703.1	35779.4	70729.9	100182	102314	61612.4	81257.7	62256.1	66874.4	58447.4	82988	95389.9	45188.8	73828.5	51620	113280	74897.3	29971.7	17757.1	114245	62153.3	43882.1	36936.2	94480.6	35659.1	64991.9	52139.5	33413.7	65236.8	50318.2	42453.3	46658.2	111891	47650.2	46329.7	53550
P14669	6011.08	9684.7	13419.3	9060.89	22762.4	10862.6	5410.92	4847.84	11429.4	15209.3	6203.2	15607.7	6045.72	7358.16	4548.91	21421.5	27140.1	1872.1	8206.11	13738	11335.1	13051	6514.85	10621.1	5536.29	12001.5	7432.74	5182.69	8078.32	12858.7	3693.58	4804.31	13918.6	4696.17	5580.97	13557.8
P14740	2414747	2.67525e+06	2380632	1.82655e+06	1.34519e+06	3.25057e+06	3.01941e+06	4215473	1.08796e+06	4089895	2.77812e+06	3525834	2.31665e+06	2779005	1.14296e+06	2505648	728835	2.20024e+06	2.12747e+06	2.88258e+06	2.86401e+06	2.375e+06	1552779	1.9657e+06	3082450	2468561	2496421	1.80082e+06	3.55598e+06	3410301	2.14902e+06	1.83092e+06	2.28373e+06	1.80839e+06	2125702	2.01823e+06
P14841	5.38995e+06	10638000	4855439	4364616	10327661	8778107	5456142	2765326	8955732	5.59834e+06	3.22558e+06	2.90968e+06	5.73094e+06	4612398	7.46719e+06	4514661	13242343	5.81292e+06	5575250	3.84239e+06	7337847	12265810	6.87568e+06	4708195	5561680	4838361	7497178	5.49832e+06	4.68736e+06	4421910	8629042	4623701	5.75123e+06	6.96321e+06	6526001	6.95093e+06
P14925	91077.1	134482	102061	100129	105019	100966	170439	148665	96951.8	105845	112373	103467	79594.5	68245.4	92852.8	136927	98138.2	123994	78892.9	105928	90466.4	145773	75818.9	129063	143147	92605.6	89291.2	123712	139904	97708.7	90123.6	97099	152895	91948.2	92906.9	145229
P14942	45873.8	34295.1	81267.8	65732.5	29067.5	84960.2	100380	48349	25147.9	43349	45966.3	57867.6	44943.5	78871	151281	29201.9	10755.1	78505.6	137838	82692.6	32985.9	39435.1	140577	28304.6	53432.6	63105.5	64695	50488.1	79688.1	103915	101956	74591.9	48861.4	46708.8	45754.6	41518.7
P15083	1.79241e+06	2.54719e+06	2.19499e+06	1.87962e+06	5791313	3.79657e+06	3.981e+06	3578323	5.90551e+06	2.70748e+06	2.67656e+06	2.78426e+06	2.12949e+06	1.43416e+06	2.06297e+06	1.77752e+06	9513452	3.3617e+06	3.03359e+06	2249154	2.82389e+06	2.56986e+06	1.87306e+06	2591193	2.24504e+06	1984435	2.06043e+06	2300252	3.33373e+06	1856034	3.35796e+06	2.65911e+06	2.2486e+06	1.99481e+06	2072107	2420856
P15390	71830.1	64682.3	86301.4	79045.2	70491.5	57305.6	121909	63626.6	79041.4	52334.5	92045.3	57412.1	73062	52678	78373.1	68353.6	106403	60810.5	56955.5	47871	66239.2	84253.9	51796.3	59687	97693.8	77179	54526.8	70153	76768.5	56249.8	57886.5	65482.5	79897.7	84270.1	89813.4	78511.9
P15399	2.98528e+06	4329625	49276016	2.46766e+06	1.85546e+06	37689.3	279768	137872	3.28922e+06	244793	10069549	12130380	5.40557e+06	712032	1.28601e+06	1.38025e+06	593316	631807	80446.9	352493	1.5876e+06	325312	3803898	2196088	1.64434e+06	3119155	2.27778e+06	1.30748e+06	647739	110852	865053	2.39039e+06	11304115	923504	887556	1.24078e+06
P15473	352689	505193	280398	219943	279560	393397	311765	112801	631068	325400	231685	199407	264327	232570	260814	341154	887324	166520	153189	248786	493319	577722	221712	191311	293701	338849	427495	203999	315896	341078	305455	233314	363266	364271	326555	428303
P15684	3.11775e+06	1.99656e+06	3535684	3.17387e+06	1.26753e+06	5.96837e+06	5.77916e+06	5120395	1.67168e+06	4.64272e+06	4.54293e+06	5253662	3.34288e+06	3.97267e+06	3117044	3.29715e+06	927974	3.16642e+06	5388230	7591496	4806758	2601089	3.90268e+06	3.41306e+06	4.21476e+06	3842938	3.6654e+06	3.08662e+06	4878413	7.03018e+06	4.42244e+06	3.71484e+06	4.60586e+06	2.61775e+06	2528729	2.85755e+06
P15943	33579.8	78574	21069	30606.8	55565	70335.4	42112	27091.4	74215	39275.5	29838	30047.7	28284.6	21610.6	25038.1	36039.7	93242	42181.1	22724.4	40818.7	48382.2	59007.6	24344.9	23290.8	52554.2	39315.2	42528	30724.8	52665.5	45568.2	47154.3	18496.1	55657.7	37623.7	35011.9	50492.4
P15978	762650	1.10093e+06	638687	875973	1.36282e+06	1.64989e+06	1.16146e+06	1.11563e+06	1143375	1.0448e+06	661879	689931	551675	326915	611373	162817	1.96256e+06	1.56512e+06	977800	216955	651835	1.25441e+06	689729	207487	776897	658614	697388	796384	717378	823771	892721	988839	885346	807279	681503	1.17151e+06
P15999	15681.8	27246.2	52780.8	46540.1	38110.3	17225.9	20593.3	15233.5	25629.2	29015.2	34941	16196.6	32430.6	84298.2	23125.6	11619.9	23686.2	17203	43203.6	10759.2	11916.6	27070.7	22206.6	11325.3	37359.5	62551	18381.7	16173.9	24581.2	20222.7	18751.8	31702.5	29786	60956.2	105672	16348.1
P16086	4351.15	5762.97	10462.1	9596.91	9741.72	11589.2	28605.6	15283	11251.6	14672.2	22222.2	8499.14	7736.32	8335.32	14410.9	1935.33	8676.79	13199.5	22394.8	13114.1	5263.69	6907.17	26484.8	5490.22	7335.37	10043.2	7921.48	7550.2	8871.6	8936.33	10022.3	9258.51	9685.21	21442.9	15586	7941.04
P16310	89679.9	114182	53349.8	71728.9	192072	109312	133943	59682.5	144829	76775.4	83149.2	86536.3	86101.9	48192.4	32834.9	33256.1	274989	65622.1	32863.7	54367.2	102904	108809	57530.5	91089.5	83911.9	80931.2	75165.8	91970.5	101211	101053	76774.6	82229.8	107773	51617.3	41648.1	83043.7
P16391	1.216e+06	1.8982e+06	1183952	1.3664e+06	1.74751e+06	2.81086e+06	2275901	1.79224e+06	1.44081e+06	1698692	1.13307e+06	1176440	932992	599182	1.02723e+06	283919	3.31334e+06	2170866	1.3555e+06	408343	1284479	1929783	1.14996e+06	407789	1.47812e+06	1.17951e+06	1.17633e+06	1.4341e+06	1.39988e+06	1.25144e+06	1.34281e+06	1.47728e+06	1.61782e+06	1.44913e+06	1.38839e+06	1.88916e+06
P16617	26967.6	35780.9	24860.8	25601.1	20470.2	23991.9	6214.13	13105.7	16639.8	18265.4	13623.6	21652.9	17841.9	52085.4	37784.5	25980.2	19641.5	22969.4	27695.2	26877.1	14583	44513.7	42224.2	21726.3	19759	38015.7	35381	20668.4	23917	38218.8	23374	22423.6	17847.4	23347.4	15701.7	20401.3
P16975	8231.25	13548.6	10801.4	15592.1	6651.59	20185.9	18074.6	13505.9	18112.2	11247.5	13423.7	9793.57	42878.5	15075.1	14760.4	7112.15	56512.5	11282.7	12409.3	10551	6511.6	15773.6	4645.47	4883.86	33148.2	32557.4	17311.7	15233.2	10626.3	25494.3	5984.11	13632.1	10586.8	6538.73	14496	18174.7
P17046	253661	163411	125409	155259	207808	129766	141779	305340	311889	165515	142773	154218	180735	120420	107117	154965	428050	213753	158031	108164	253902	202025	107365	176091	128142	129559	145746	138436	158929	85501.5	167179	144892	105811	160654	178361	171268
P17164	529819	401220	455651	371404	110664	214998	558478	230898	41921	418287	486728	371391	453634	281741	228650	452719	104140	329438	180215	231049	545618	582426	204157	515269	548909	356940	237078	377608	300699	296934	217523	272154	458479	206106	209027	476137
P17475	6.02997e+06	5.05243e+06	5.63577e+06	6294242	40273044	11944977	7278762	10336622	9360068	3.71969e+06	4571362	3.00902e+06	8.35888e+06	4.4016e+06	12862660	11664150	7496631	9610569	12937962	8782017	4.38539e+06	5798821	3478092	6.85645e+06	4859817	4775390	5.38812e+06	8.12101e+06	4.47185e+06	3876492	12761234	7.46231e+06	3958360	6.58444e+06	6729098	6257506
P17559	109021	64798.9	86782.5	23969.2	384550	80627.6	27111.8	731842	77085.4	198663	156866	35595.9	90801.5	104958	212756	58025.3	224763	17172	63344.5	29543.2	28107.7	39839.8	43996.7	169156	60421.4	32476.2	249608	40362	28124.3	5177.97	165544	53345.7	34022.7	96418.9	69252.4	29803.6
P18292	8546944	10965433	7177421	6223304	12378210	15063502	11919774	1.1773e+06	25373882	14904131	12767441	12048873	7.46758e+06	6195796	5345225	9007103	64207292	7.96058e+06	5388239	7.06592e+06	19947500	20688430	4962557	7.37815e+06	10376093	9613222	7.12619e+06	8.18633e+06	4.12465e+06	14037643	3082158	6216108	22211154	10845502	10613177	15349262
P18418	43072.2	46231	57611	42383.1	64857.7	28047.1	79770.5	33061.9	53956.2	57045.4	38867	34807.9	40536.1	40911.5	49400.3	39439.5	223667	36821.2	35607.3	19653.1	25248.4	46014.8	37311.1	45373.3	24720	21168.4	46191.1	48316.5	7355.84	18844.4	15503	29798.2	28116.5	40773.4	41407.5	43662.2
P18424	10410	14327.5	9599.47	11243	13337.3	24905.3	44993.1	13365.6	18968.4	22580.1	16923.5	20289.2	17715.6	11216.8	17145.7	17811.5	27183.3	34985.6	22367.4	20633.4	24623	32918.5	9601.76	18020	22114.3	17756.4	16090	23589.8	26321.8	15968.4	17621.2	15557	31029.3	15704.1	11511.2	15487.8
P18427	30071.8	63412.5	46332.9	46981.1	50838.9	40666.3	72926.9	229270	51687.5	44897.3	175770	60847	37788.6	27016.6	54713	101665	81154.8	31205.4	30328.9	60347.9	89493.8	89507.8	44105.4	76713	39670.1	28287.8	50783.8	49826.4	29095.2	64077.9	52424.6	47719.8	43624.2	72238.4	72244	77747.1
P18757	54024.8	20237.4	72689.1	64923.1	90960.5	128304	52290.4	85463.9	61970.3	106253	91487.5	141807	50423.4	138083	43571.2	54025.3	11184.7	100718	109532	165898	72693.4	41961.8	63056.2	57758.3	72873.9	96917.2	50185.6	44353.9	125419	198528	92896.1	87409.5	69603.9	67642	70825.4	43588.3
P19112	93443.1	61698.8	130140	106171	85783.5	171882	190848	83010.2	107830	144066	131834	151862	74013.6	192505	259266	91005.4	18809.6	132246	251526	208856	74195.1	61722.2	291064	78911.7	114745	173663	127439	89941.1	155994	255790	150176	178928	111293	139943	145088	90185.9
P19218	289585	244635	127666	74380.6	442640	283465	165153	575253	1506790	483861	153091	146840	56317.8	57677.9	42288	37613	345048	38390.8	47219.3	32358.7	142981	92580	49244.7	45215.2	194606	49526.1	80952.9	293982	198112	52014.4	144447	206017	196706	309566	283516	509597
P19468	215979	49757.2	355215	266822	315312	693089	721072	361202	282774	517943	413072	688828	280779	598634	169780	241771	51738.9	520563	664066	920998	363055	188717	343794	202674	328781	396826	268064	184683	556525	964210	531184	432350	333218	278584	278081	175599
P19804	93926.3	124282	114524	148827	38021.8	61263.3	96012.3	68297.9	26115.2	68576	84450	69059.7	82812.6	102103	222124	78970.9	16049.7	86377.1	132452	76440.6	36726	38722.3	141883	72026.1	102710	113740	133833	92622.5	78166.3	113034	98080.6	109202	81204.1	83744.9	78667.3	81845.7
P19814	7177.44	15266.9	13285.9	8810.26	43121.7	33080.5	22166.7	22311.2	30700.7	25530.8	20433	23367.9	11406.7	12670.3	9497.41	22714.6	73168.1	12785.9	29007	20627.3	23395.4	32783.5	19886.6	20527.9	23204.2	25962.5	22881.2	18448.9	17051.5	19846	18936.1	20627.3	21072.8	27580.2	19570.3	42974.3
P19939	44713.1	140208	91947.9	105282	104318	95946.8	150267	36458.9	99856.2	129081	116137	150495	81680.1	64325.9	99908.5	86369.8	67846.9	69616.6	84109.2	96954.7	101405	232406	101436	74714.9	227652	190108	78530	80537.3	120796	163990	36623.1	89136.6	124196	93935.8	88142.7	101719
P20059	6.42129e+06	12270457	8117284	9685831	11726044	16654022	14482236	9379611	8602370	9781120	9314453	6.08266e+06	6.14068e+06	5588807	13149341	11317463	7.92448e+06	15298044	11002436	11339579	9745126	17881394	14082239	15470116	9159017	6.27411e+06	6.66608e+06	9263030	10486774	9938705	13488824	9380243	14151184	15683044	14958327	19594410
P20171	3792.35	3250.05	5664	4542.56	6322.28	5850.02	4091.73	6133.26	1499.89	5801.91	4226.59	11170.4	1970.92	8082.39	5024.11	2170.19	13333.8	7062.24	5050.33	8146.53	8716.43	4068.1	5407.55	3511.85	3789.92	8971.15	3590.83	4178.61	4468.74	14755.6	4114.4	9429.57	5092.72	1669.29	4393.11	3140.6
P20611	1.22292e+06	1.07372e+06	954501	969524	463968	583500	659132	489793	477719	1478990	1.02943e+06	1.57566e+06	1.35592e+06	700652	794368	1.05759e+06	182780	510153	325871	775300	1.69422e+06	1.58888e+06	617423	1.05075e+06	1082403	1.01172e+06	812600	1.11441e+06	923332	1.12222e+06	737273	650060	1.34822e+06	631103	643595	1.31736e+06
P20646	16283.6	7025.5	5791.46	6887.97	7197.84	10419.9	6491.22	9106.14	7573.26	2883.05	3778.23	3605.19	24221.7	5320.67	13019.2	7242.22	9142.75	48188.4	41997	2736.25	5104.96	6116.69	13620	5868.95	6098.62	4243.29	5487.87	5662.44	8079.49	2393.36	28322.1	34661.6	9395.14	20609.9	20883.2	3650.22
P20673	13927.6	21721.5	28054.8	34944.6	7828.9	13505.3	18086.4	22159.6	11477.9	8321.16	9591.35	11096.9	17222.7	29944.2	52555.5	13465.6	27894.7	15775	35740.9	14260.6	11082.8	8123.53	47278.9	10630.7	18693	26337.4	17441	33272.9	16275	12490.9	13797	15736.4	12222.7	19069.2	15788.9	23586.8
P20760	361683	433736	262037	313760	452844	346572	399796	407418	390326	330246	289426	283397	873678	686758	389734	372829	1.09755e+06	1.05598e+06	307959	302864	936118	1.05182e+06	297013	333684	544236	453058	459664	594277	399278	413576	344718	405386	466157	401907	413160	551870
P20761	47019.3	70736.8	98741.8	94469	109065	47228.7	61397.3	45911.3	58863.6	28695.8	51604.1	43917	65491.3	38825.2	165115	67931.9	37687.2	64031.7	85684.9	30855.8	45976	40917.9	51066.3	33786	80310.8	58870.4	84116.2	61194.9	45661.3	25811.4	64697.1	46048.4	62143.6	43729.8	43036	48705.7
P20762	110842	265844	606026	635243	76992.8	129262	629223	198645	48090.7	125598	464521	465528	419688	185305	253334	707495	146796	321305	196802	562656	668237	382706	208562	767207	327952	145815	325346	257319	272559	161111	276356	202791	266819	200383	192431	397495
P20766	13132.7	55290.1	1334.24	11305.7	32613.9	81146	34642.8	13764.8	83604.2	81673	22667	24395.3	29937.7	12072.5	11826.5	17456.4	184205	31401.6	12110.6	18457.8	70976.6	56538	23672.5	45436.4	25988.1	26634.8	29044	51952.4	19644.2	23647.6	34395.1	48936.2	19531.2	35198	31975.2	60079.4
P20767	4398616	12780132	16924460	10684720	4.334e+06	9798622	23513540	8.1158e+06	13420177	14891950	17204752	17240698	18417654	6.88218e+06	8860573	6897541	20408692	10745527	7570270	5958792	43860484	26206900	10806326	12200353	9046789	5.32975e+06	6.48225e+06	9768436	5169973	3840633	4.87353e+06	6491365	8905314	6.318e+06	7062998	11548790
P20786	296092	560288	254244	303214	520002	624030	477654	423884	669270	304592	196136	343093	324135	169070	269256	309153	1980859	412117	284068	303255	499673	499090	193941	100271	348130	358946	298863	311251	458606	375518	402106	305463	339622	206717	186751	389551
P20909	54307.2	75673	57427.6	45039.9	44693.8	51278.5	116028	28809.6	65901	29224.6	32145.9	20167.7	62938.8	33447.9	22835	51656.2	219627	60845.2	22428.5	32242	36769.1	58712.5	16301.5	31032.2	54914	56506	38200.3	43075.3	39734	40145.5	27163.8	46636.3	30414.1	40608.4	21866.9	48913.7
P20961	9284.93	36197.2	6286.67	13504.2	21585.1	37657.9	13752.1	21800.8	7567.83	47117	9634.43	10083.4	5094.92	7249.98	5520.82	9799.63	36225.8	9645.44	11364.5	9611.28	7034.92	14532.2	30788.6	4778.83	6306.79	7111.63	6056.16	27094.5	12991	19419.6	14388.3	8803.12	5918.87	8452.25	6940.82	9730.23
P21581	35614.2	21076.8	47409.1	45842.4	47086	20573.6	39692.9	9444.88	57326.8	46695.8	37190.7	25415.1	45309.2	28251.9	19102.3	48039.7	54284.5	31426.3	14876.2	46888.4	34026.9	63254.6	17792.9	25940.5	61031.7	41685.5	22561.3	32308.1	29575.4	27807	34314	17671.3	46889.3	35249	24465.9	24813.9
P21588	17851.5	16145	17789.8	12152.4	12161.7	26988.1	16343.5	26156.7	8757.61	39975.8	37534.8	34173.6	16005.1	69615.5	16702.8	16807.1	23055.8	16418.2	19851	11547.5	25071.5	17571.1	27979.1	33572.1	20944.5	25455.3	15108.2	15641.4	13043	23029.1	20465	15554.5	13560.3	17009.7	15566.7	12049.2
P21674	8395.09	10464	6927.24	11094.5	8927.38	6038.71	4098.14	3322.07	13731.2	7490.4	6387.83	14116.3	8895.75	4880.66	1687.42	4750.56	26490.2	5753.66	3704.09	3586.43	9237.95	12313.5	3360.63	4678.2	10618.1	7452.57	5385.87	9133.29	5592.99	9152.68	2146.14	5176.98	10626.5	6687.36	5073.53	10553
P21704	24484328	29573796	21992734	20831982	14318906	17774284	24471212	14367626	16150154	20688404	22558400	24987376	34362320	20725500	16356786	22164160	12276553	16369959	6.72973e+06	13814207	20961102	32998020	9370743	16918150	34013284	26559364	23574020	31436678	24341182	24113500	17347550	20479680	24305880	15549086	15646000	26631704
P21743	45010.8	51836.9	65284	60610.9	775893	47279.5	82581.7	70681.5	486467	126172	144230	204704	46277.2	22024.7	45620.8	53891.8	1.39759e+06	27512.8	56065.5	63727.9	128251	64401.5	66790.4	66760.4	55654.5	54724.7	134131	51586.2	36504.9	29095.6	111151	36533.1	113797	75521.1	96055.9	83835.5
P22006	16097.1	31305.4	25708.1	10053.4	74878.5	13403.6	92943.4	43262.6	130366	25507.4	15217.8	64731.4	11190.2	1349.2	14247.4	55853.8	17913.5	16764.1	26506.7	7248.93	12615.6	12018.4	28985.7	27088	17818.2	9132.02	7391.07	118815	16571.7	21457.6	19822.3	22514.9	2450.11	21902	10449.3	7441.8
P22057	2676195	5549508	4.23607e+06	3.81189e+06	2.58062e+06	3.51554e+06	3.76334e+06	2.96558e+06	2.72544e+06	2669801	3.12014e+06	1.88851e+06	2.90879e+06	2.58734e+06	5288486	4.43038e+06	4.71954e+06	3326353	2616447	2.21523e+06	2.32774e+06	4.89993e+06	4.03944e+06	3.12916e+06	4193183	2.57134e+06	3.094e+06	4.52301e+06	2.39987e+06	2.25201e+06	2647071	2.17696e+06	2.57278e+06	2299948	2.22688e+06	4.23532e+06
P22273	12294.1	9801.42	10593	11123.9	17623.8	16563.1	16333.7	12362.6	13074.6	10243.5	3225.18	7931.07	8096.32	3855.81	7353.03	12100.5	38462.7	5853.68	5566.51	3452.72	15816.9	7866.55	6037.83	11076.2	9789.16	5061.37	9848.5	6030.44	10821.3	9011.94	14167.7	7336.83	8111.1	15598.2	7462.5	6683.42
P22282	1.39718e+06	3.6686e+06	4723673	2.84218e+06	4632391	1.16112e+06	3.61002e+06	1.32224e+06	998213	1.49469e+06	2.64924e+06	5313359	7.54875e+06	1.91979e+06	5330343	5.39401e+06	4.60254e+06	4763030	1.09757e+06	4.04528e+06	3021238	3.32274e+06	11779279	29831654	1.47222e+06	1.11374e+06	11018128	15042817	1.80056e+06	1.02015e+06	14093739	14654905	1608958	4.69385e+06	4762882	8415986
P22283	427321	1354075	1.91244e+06	856530	805535	336720	1.3174e+06	481676	358090	605624	971803	2272727	2849619	685081	2488746	2.31139e+06	1.47163e+06	1.6077e+06	411608	1.32335e+06	1.04376e+06	1.07055e+06	5.39114e+06	10734796	623400	363730	3.912e+06	5243540	636058	361834	4.03534e+06	5018223	568781	2.02985e+06	1790423	2.77871e+06
P22734	50042	97323.5	77885.1	80011.4	12355.8	46729.2	99970.2	67623.9	14401.3	54022.5	43431.2	46428.8	67459.4	41850.1	98962	115696	18739.8	45615.4	26879.6	94899.2	24418.5	35824.3	29736.3	37107.7	26873.6	102213	30168.4	41591.2	34883.5	129369	45369.2	42640.3	44582.5	29067.4	49730.4	109736
P22985	7179.99	8942.78	6197.72	8995.14	15201.3	5806.8	4945.92	57291.1	33017.8	4577.43	9267.08	9109.39	9834.42	16393.5	24855.3	4267.32	21278.9	5172.67	18092.2	7309.2	3534.24	4700.91	25304.9	6760.27	4672.39	5418.46	6857.03	7795.77	7849.69	2268.26	7057.87	9242.19	7718.1	10409.9	11387.7	8962.98
P23377	57826.6	69574.3	36430.4	42507.8	92072.9	44443.8	58716.4	46442.4	71656.8	47509.7	34245.9	39734.9	77961.9	34923.6	57508.5	47099.9	88297.7	76009.1	49456.9	34477.4	55918.9	96006.8	37497.3	31431.2	54574.2	36954.1	49972	69319	55351.4	35686	56467.2	69460.6	57591.1	38283.1	35397.3	59120.2
P23593	12858.2	17497.2	20343	17203	5604.97	17286	20383.3	10325.5	12485.8	16158.5	12413.8	13974.4	9236.6	12428.4	14479.5	14472.1	21501.4	16320.3	10841.4	11986.5	19760.1	13234.1	10827.8	19550.5	27477.3	13394.9	11314.7	6713.24	10481.9	16091.6	9619.25	10683.4	12576.2	11284.8	14909.9	24472.7
P23680	2.94013e+06	3491876	2158212	2.49929e+06	1.34486e+06	2.5156e+06	3.43132e+06	2.95529e+06	1.01368e+06	1.84075e+06	2.15064e+06	2.18823e+06	1.92342e+06	1.73804e+06	2.19997e+06	2.56907e+06	3.84377e+06	3.80839e+06	1.92204e+06	1741485	2.22193e+06	3132410	1.94484e+06	2185861	2.04158e+06	2.88364e+06	2.12188e+06	3667338	1.33936e+06	1.86434e+06	2.00356e+06	2.81633e+06	2.19597e+06	1.60202e+06	1.61229e+06	3808760
P23764	495678	547260	243941	255241	146388	360148	169026	130464	120365	329477	266685	246612	255472	277467	282542	375713	130811	251554	189164	226112	288353	440901	211232	347973	221848	366132	174261	239624	201811	242233	238271	145945	236953	160032	151478	422630
P23785	669945	495825	354722	313518	302565	372953	326313	141905	742651	642002	499526	658399	404512	242944	355227	509575	575660	197060	196865	417989	722155	581558	212940	351650	574189	411818	354135	383786	516826	293692	431935	265700	534205	301390	301458	706112
P23928	8902.74	5150.81	12412.9	8494.25	20350.2	12323.2	5170.8	18889.1	11280.7	15422.4	8892.55	10723.8	12020.8	22747.5	8635.54	6684.54	6716.91	7603.5	6246.01	21805.4	12295.3	3450.27	511.573	3091.79	14943.4	14926.9	7903.49	5781.77	15275	17313.2	15730.9	13503	3775.82	12453.5	14083.1	3955.53
P24090	29541320	48411168	22319956	22216206	52131996	52382392	40886364	23019918	54650768	25591148	20369352	13502763	22049986	18030424	25949962	34010872	90770520	38539272	20421942	30941674	27508008	41085912	17920102	21945294	41780176	24722842	25235968	23646850	47087444	36685380	35284936	27537274	43522008	26673554	24847104	33282814
P24268	517291	650497	515764	474890	440491	476149	524201	403267	261286	436937	586540	530092	687040	370468	590191	444090	1.60792e+06	895860	852947	313518	529042	658825	444906	515844	581332	513354	371178	588842	693734	448225	612030	662556	738590	540614	543856	670242
P24368	54396.1	84688	62847.3	60081.9	30485.5	14311.3	47908	10749.3	22139.1	51061.8	50187.5	54969.2	49339.4	47396.6	30093.5	57743.1	34870.6	59430.6	54480.3	40337.5	44345.4	62292.9	58322.3	150612	54938	49812.5	81962.3	41686	40741.7	54596.8	69141.6	64075.9	66318.5	49358.4	45081.3	59624.1
P24594	99974.2	86471.7	35037	52223.5	199715	48228	31158.8	30258.6	144812	59606.1	38831.2	113309	53015.8	56199.2	37033	73633.9	228654	33332.5	62833.6	43790.9	53840.4	95700.2	30387.5	31549.3	40103.5	53241	60637.8	50139.6	35589.8	49079.2	45585.1	35573.2	48507	37444.6	32668.6	82693.8
P25031	15495.1	13011.1	7121.38	11505.8	1219552	60558.3	24985.6	536575	1244012	430344	507841	89661	11587.8	10704.3	28732.7	21090.1	419416	30013.8	26001.4	27241.4	28834.5	40157	42983.6	186573	11340.4	11102.1	21809.5	32130.8	39017.6	23161.6	63124.5	31996.9	17651.9	84135.5	57797.2	59627.5
P25093	97043.6	99902.4	146337	131657	162731	168330	235047	268294	236713	179764	161371	172502	101720	143534	175359	89515.8	206915	206792	212721	240927	105498	75079.3	220483	86483.9	104471	122943	178149	94156.9	216458	308603	222336	184578	125517	184307	139584	103901
P25113	85641.7	113874	122611	123413	69156	63453.6	85881.9	61746.8	27482	48730.1	60448.2	76052.5	66000.9	127278	114834	78371	60399.2	79730.2	125390	91717.3	44791.8	60310.4	135612	45518.9	111861	151505	126892	100498	69315.5	79315.8	78135.8	108354	93415	108762	114052	84672.6
P25236	32551.2	39538.2	17056	13478	28267.3	11269.7	15414.4	19419.4	37458.2	9931.47	11597.7	7638.55	23272.3	27600.7	18711.7	32228.4	24372.6	28433.5	15450	11498.6	14070.9	20635.5	23518.3	11680.9	12298	22267	36503.6	17017.6	10438.1	23859	19881.1	22348.2	11380	18518.1	22777.9	25960
P26051	2771850	4.00407e+06	2.40099e+06	2691601	2.44431e+06	4689504	3.8849e+06	3019467	6111248	3.91611e+06	3.3773e+06	4.17685e+06	2572475	1.70903e+06	2.25153e+06	2644646	8902481	2574512	2760021	2.80139e+06	6.35218e+06	5.49899e+06	2256090	3.38965e+06	3.28836e+06	3.07852e+06	2.64664e+06	3.35065e+06	4.16675e+06	2.95097e+06	2.68663e+06	2.54488e+06	4.03021e+06	2.67232e+06	4853161	4.00115e+06
P26453	51487.7	48619.7	45583.4	40111.2	55325.2	52353.9	63256.3	41920.6	58547.4	44981.9	52590.7	45921.3	49270.6	43174.8	30970.9	48516.9	159573	45806.9	28227.8	42146.2	66086.7	72784.2	26861.3	45155.7	60560.6	63528.3	43389.2	45823.6	49603	59066.2	39939.4	38662.2	51709.2	39079	42606.2	49402.1
P26644	1.4589e+06	2.27142e+06	1.55655e+06	1.69121e+06	3.35145e+06	2.02778e+06	1.85599e+06	1.14808e+06	3.16362e+06	1.20391e+06	1.27973e+06	1.0018e+06	1.79269e+06	987997	2098717	2.11923e+06	4093530	1482900	1.0278e+06	1.26636e+06	1.32319e+06	1.76277e+06	1.05133e+06	1332626	1.79945e+06	1596433	1703574	1.55103e+06	1.58903e+06	1.21406e+06	1.70247e+06	1127115	1.33727e+06	1.09792e+06	1.2267e+06	1.76313e+06
P26772	17843.8	19581.2	14874	15004.1	28415.4	18857.3	15495.8	25797.3	34617.5	30427.2	32601.5	16139.3	13298.8	16219	27648.5	22199.8	68025.4	17421.6	43612.8	12557.7	12150.7	21616.3	31113.5	19127.6	6516.3	18860.3	24363.7	5965.71	21738.8	18668.3	31720.6	15157	22074.4	30138.3	32585.7	16931.4
P27139	105757	148590	305516	155154	33596.2	38756.4	82702.8	86937.9	29871.6	122734	118038	111322	128356	99277.7	173321	101859	24068.4	66798.7	103017	71334.3	56274.2	66978.7	149386	69753.5	106970	128286	98430.5	118116	70275.8	100507	72681.3	99540.6	153714	87325.2	85819.7	112390
P27274	5.02881e+06	9575682	5214585	5219413	7453750	7558122	5.46345e+06	3.37188e+06	10066536	4.21623e+06	3.5415e+06	2317275	3.97667e+06	3787692	6222233	6946264	11309196	6.23721e+06	4.77555e+06	4670685	4.5205e+06	7329014	4.55293e+06	5179848	7452210	4554739	5.60437e+06	6736540	5020040	4353629	4941465	4.24318e+06	5.67142e+06	4444923	4213071	7060746
P27590	28882656	37361952	31989048	29907352	43294016	71184720	39064628	82186096	100127376	50101920	7831318	21422784	29727906	68496280	18025240	50149096	100352064	22341512	25001090	14934576	22435512	27371694	16455106	10343042	46292968	53249148	10914852	27030454	35542740	13443306	19113752	33738140	15617370	82747104	79929296	52324068
P27645	71353.8	128462	39914.5	65743.1	270197	367264	159220	209406	260664	256972	84722	157227	81379.8	62345.5	56034.7	97059	768588	212522	143720	176128	202528	186597	89898.6	125716	136588	123214	74174.9	81969.7	228497	142237	127269	145676	239503	107165	107126	169892
P27867	14454	12133.1	18080.9	16384.5	8614.74	22255.8	16689.8	10663.5	9992.22	13904.7	7543.88	11220.8	11242.2	28835.7	18618.1	13974.1	14503.3	19991.2	23673.1	23016.4	5931.32	13878.7	32242.1	19418.8	19255.1	24070	20369.3	15259.2	18137.5	27144.7	11415.5	19239.4	10677.1	14451.7	13672	15596.6
P28037	6741.99	50981.4	8567.44	5254.23	8514.58	15572.7	13431.2	12468.1	4790.83	10968.5	11178.4	13596.1	7112.68	22410.3	12960.3	9238.54	12964.9	16698.6	15748	21644	6080.79	6095.96	13657.5	4871.25	9661.21	14653.6	12341.8	8123.83	17403.8	28809.8	12578.5	16338.4	11304.9	16846.8	17999.5	8952.37
P28648	113793	47455.9	59244.7	87491.3	7580.37	49356.1	27100.2	96140.5	115512	69151.5	110489	81870.8	86242.2	92820.5	94956.6	85464.4	129954	28372.2	48971.1	52174.4	121583	82926.9	44544.9	115715	115719	63214.8	85981.1	71237.1	78731.5	101238	53263.8	55850.8	76432.2	46863.9	68606.8	48422.7
P28826	1.50545e+06	1.78189e+06	1.67553e+06	1.82817e+06	945825	4745287	1.87196e+06	6710569	1.37379e+06	4389294	2437296	3989232	1.47735e+06	2.15798e+06	590085	2.52907e+06	1.03944e+06	2.00611e+06	858960	3529416	2.58594e+06	1.98104e+06	932939	1.84606e+06	1.86081e+06	2.31556e+06	1.64783e+06	1.43263e+06	3350309	4.85572e+06	1843372	2.19184e+06	1.83526e+06	2.85302e+06	2.86047e+06	2266202
P29288	24287.6	26467.9	28874	22218.9	73831.4	13951.4	20374.8	11942.3	58609	24125.2	18779.1	33350.6	28187.2	13779.3	13966	21255.3	225703	28665.1	29736.7	17000.7	27136.1	25158.7	13869.3	19243.5	24668.3	22629.3	12842.7	25677	19422.9	12546.9	15658.3	21200.2	26378.9	13462.7	11119.6	24142.5
P29315	10163.5	13313	20199.9	16724.4	49422.1	21010	12766.2	31915.6	19078	15022	9048.89	11432.9	9831.05	19424.6	29132.8	20221.9	49666	19214.6	22349.2	17434	8710.11	14422.1	26151.6	11194.1	15564.6	22450.1	17713.9	12632	17328.9	21657.2	21039.3	17101.4	12184.5	14582.6	15312.4	11203.2
P29410	6391.17	10300.9	12446.4	18965.1	11723.3	9153.69	14524.3	31363.2	10058	16567.4	11277.8	5950.81	33851.6	7241.44	15519.9	14864.8	28427.4	9123.21	17729	3279.28	4894.22	14720.8	19988.4	4612.91	81538.8	7594.65	11270.1	7175.34	12954.5	6291.52	12617.9	14983.9	36588	215798	106624	11086
P29534	127911	149846	108426	87861.1	363897	248635	212023	130894	278979	130420	103143	67053.5	103301	62925.3	86343.6	131175	807254	280335	193596	168824	166160	180051	117100	184129	128695	82507.9	127160	133833	185378	130099	182205	195346	161562	139536	130849	185252
P29598	2.07323e+06	3.38677e+06	1.58479e+06	2.01656e+06	608799	1.10514e+06	2.7135e+06	1.44474e+06	1.64752e+06	2.76502e+06	2305259	2762331	2465790	1.67973e+06	1.81005e+06	2350128	1.21689e+06	2.5756e+06	2.72495e+06	1.61342e+06	1.31435e+06	3353387	1.77808e+06	1711682	2.70784e+06	2086580	2455516	2.82591e+06	1.27151e+06	1.79108e+06	2.57117e+06	2.39792e+06	3.05162e+06	2.56469e+06	2.48049e+06	3.35192e+06
P29975	423116	148085	356482	274933	439402	694327	104115	239750	375827	582851	487739	888694	522877	745668	69293	363981	114968	103312	212681	941438	698405	267085	340828	233700	386859	444493	291724	230275	351285	1.03576e+06	278089	280259	420705	203871	203576	281586
P30120	15261.2	15117.5	41655.2	23485.3	70143.7	43572.2	46054.7	60925.4	42635.1	32345.3	52052.9	55207.9	46138	15220.6	18428.2	16758.8	379010	54743.6	43592.9	20776.2	59736	34314.5	46660.8	82651.9	45782.7	18812.1	40702.7	28642	30580.1	18130.5	53539	36835.8	50988.7	36431	38106.6	16483.7
P30121	68739.6	72078	63112.9	58105.9	49614.7	44677.4	81512.4	51062.4	78027	70902	83624.8	69061.1	62851.6	48931.1	33138.8	55482	132020	53712	45442.1	41590.6	62871	84978.1	36763	52603.8	86496.2	78566.8	59980.8	72840.6	63994.9	67016.5	47594.9	58500.8	68419.9	68102.1	73217.4	64370.5
P30152	431180	530660	361625	269851	125643672	75711632	72084504	45152488	46657788	16271417	16301013	12766029	463542	317185	667229	441521	177592960	59352236	65751592	34821680	34501108	48955224	23803522	13568826	506471	358173	710341	784374	82587760	36307808	85870688	43883872	29843174	26309674	27012168	24635870
P30713	12039.4	14360.6	28559.3	40744.9	23302.3	43580.5	32597.5	31280.3	18143.8	27508.4	23630.7	44999.9	14852.6	57548.1	31060.2	17196.2	9997.64	49999.5	48707.3	39339	20220.5	13320.6	37062.8	4750.44	24262.6	28325.3	8942.07	20953.9	42125.7	56923.6	32026.3	36982	25009.5	17679.7	9715.17	21339.2
P30904	104828	152354	144522	153817	147134	189180	71055.6	191640	113667	176704	115832	193192	105591	210782	163682	131886	42279.5	208962	201631	270366	129044	161344	170249	98303.7	158996	222958	159516	104605	241699	325051	209154	243906	133532	165303	142751	119180
P31000	5967.6	7333.7	10396.7	8439.89	11092.1	7858.39	8419.4	6223.3	29118.6	8944.35	6142.78	7684.06	13061.5	9990.23	5728.19	4475.84	13203.8	10628.5	13848.6	5561.31	7548.1	7883.43	4295.52	6840.91	10090.4	17214.2	3620.19	3085.47	9047.12	6453.6	2326.52	4499.44	9131.21	6980.63	6126.74	7054.18
P31044	673844	819071	593875	619726	522098	485110	490646	431297	632674	515225	541794	710641	552300	544887	770623	662439	540647	411922	438668	432279	417303	536923	859237	453208	576988	834588	923224	510183	545041	806844	558309	442882	691288	684984	699833	744175
P31211	1.18381e+06	2.10896e+06	1.04358e+06	1.13003e+06	616488	846797	1.26893e+06	724312	764683	1.00443e+06	609954	589620	1.39912e+06	1.1252e+06	1.12761e+06	1.36499e+06	649100	1.57175e+06	697842	1.00581e+06	670271	1.96126e+06	723897	1.05618e+06	1.90449e+06	1.62155e+06	946039	1.63192e+06	1.04988e+06	1.35264e+06	551081	873612	1.38733e+06	769824	699640	1.50145e+06
P31430	10666	26446.5	6067.86	8106.36	10138.4	1381.3	20880.3	2.41393e+06	5755.14	107955	184557	14269.6	12249.4	163010	2171.31	6597.01	39579.2	813.622	10578.9	9216.42	3711.13	2348.58	12178.7	193725	16581.2	7827.54	12625.2	3940.05	13481.4	59449.4	11428.7	2294.33	20591.2	169603	170159	2114.51
P31977	456221	367655	834963	615076	569783	756416	539007	642039	550101	655037	640732	1161683	617003	1.10426e+06	474374	438641	320811	595315	792651	1.33047e+06	911070	422556	854002	706110	588105	942446	615292	390837	890981	1.62286e+06	820096	1.04742e+06	540359	376542	371300	458046
P32038	1493902	1.85517e+06	887136	735565	2.79039e+06	1.79381e+06	1.00326e+06	350180	2265151	996737	560971	431049	1255108	995458	1.63242e+06	1.33126e+06	2456233	1962227	1.40921e+06	1.10578e+06	2.03031e+06	2439132	2.04607e+06	1387174	1.40075e+06	1.12197e+06	1.71017e+06	1235785	1.46831e+06	924695	1764958	1.13713e+06	1.61073e+06	1.4434e+06	1.44137e+06	1.6444e+06
P32736	13946.5	22688.9	20060.4	30170.1	21788.3	18539.6	30355.7	17692.3	20419.8	15112.7	21564.9	8955.07	14593	7731.55	14244.1	13973.8	69730.9	11341.3	7319.24	13160.2	10006	8396.46	7313.66	9157.29	27759.8	21335.2	14100.6	21743.2	19198.7	14636.1	10339.5	8270.84	17752.2	16102.2	10424.1	14257.9
P32755	27329.3	39489.6	42618.7	60298.2	3647.25	14819.3	47759.2	12994.2	534.89	20260.4	25885.1	32344	31727.7	46366.6	107543	23077.6	35244.6	42025.3	53952	30212.1	19384.5	22078.1	108898	16257.8	51376.4	61341.2	63216.6	40940.1	35250.9	64568	37562.9	40752.3	37816.3	26850	33213.1	26529.7
P33436	8278.67	4563.59	4638.85	1530.52	4329.38	5486.17	5971.21	2914.48	18304.6	3615.32	4808.94	3885.47	2675.83	1221.19	5986.75	6988.52	14763.1	2197.27	4994.85	7191.39	9910.69	6352.13	3238.42	5858.16	9069.96	6373.11	7647.97	5900.58	3862.12	7751.32	6298.53	4666.21	8512.04	6966.09	8328.12	7204.72
P34058	12257	21849.8	42293.3	26742.5	11525.1	17186.1	25446.3	10634.6	8409.21	20633.3	21363.9	21336.5	8937.46	20550.8	20284.7	10290	22860	13312.3	32480.3	11503.3	9273.07	9121.75	23947	7719.83	10306.1	33024.9	9054.94	15649.6	61002.4	10367.8	5899.81	10518.8	16239.5	11339.9	18882.8	26579.5
P34080	31097	30806.9	6322.21	4250.23	9390.71	7655.43	15172.9	12654.9	56184.4	30764.3	6577.67	11990.5	10716.6	35580.1	20699.9	30696.7	12604.1	9551.8	4521.51	17716.5	2609.42	5805.62	3378.8	7960.16	12990.8	22795	13109.3	10545	6289.4	4311.91	4179.23	9051.67	4148.27	8602.56	9852.98	20527.9
P34900	174308	209444	111437	196206	65746.2	132809	211178	5547.03	128047	96647.5	146896	105726	209701	75888.1	88340.4	139739	271147	71602.7	63571.1	145840	60830.6	149997	74526.2	152572	144966	173079	78547.8	197544	87148	129601	52525.3	86441.1	25133.1	79734	84248.1	122876
P34901	339844	565494	267524	396765	357175	652831	417535	184729	33372.7	471309	375869	296561	419542	252022	206355	277178	1.21931e+06	302262	186809	420259	281480	804833	124859	241703	398597	424256	249610	358770	290126	423222	165307	146702	227017	260718	271227	366900
P35053	37992	36778.9	19838.5	25492.1	27690.7	44079.2	41728	10481.5	1094.26	27888.5	29206.7	27597.2	51982.2	23943.4	13653.1	19062.8	76680	8952.36	9345.57	16376.2	25144.2	23435.5	22895.8	22406.9	45080.8	29640.1	34372.1	41621.4	26877.7	10100.4	27281.3	16554.3	25413.1	17101.3	43771.1	12999.4
P35213	72470.7	43087.2	87457.6	104539	100891	127486	123130	120821	119313	153253	109725	169561	97345.6	116867	102011	72074.4	87816.5	96306.2	134230	137356	122178	88346.7	126452	76655.2	105375	125768	77629.2	94928.6	138164	159285	125871	150779	115376	64256.5	73864.2	69047.3
P35434	18111.5	44145.9	37885.8	49132.6	28127.2	20323.1	16439.7	44668.2	49344.6	25552.8	31224.7	20383.2	16598.7	31287.3	50809.4	21259.9	65399.1	15933.8	35321.6	10891.2	9873.9	20363	28613.2	21592.9	31593.4	42943	30944.6	21798	14785.4	30509.3	13130.4	10430.3	21921.8	37756.5	33277.7	27743.6
P35444	22248.8	27466.1	17270.5	12341.6	48738.9	36455	18098	5151.01	17720.5	13214.2	11054.5	5975.44	51533.8	12549.3	18644.3	28565.4	55608.7	22866.8	13554.3	11920.4	9318.82	20334.5	17961	13130.4	23203.3	19810.2	22714.3	10817.8	9731.36	6943.76	24306.8	10006	15414.7	14708.1	13538.9	17991.9
P35446	16146.6	17703.8	17167	21592.9	26707.4	398191	25605.1	13308.5	32696.4	15366.5	14417.2	22375.2	16471.5	9213.34	12670.3	19515	21546.8	11452.6	14367.3	13639	3643.34	4896.54	403640	6159.27	20902.3	15174	12845.8	17404.6	13858.2	14170.7	14955	18781.1	9366.22	8150.66	9567.31	697112
P35704	39849	42307.8	80932.5	51327.9	49627.2	47325.4	50116.5	91132.3	51029	56014.3	54607.3	52597.2	42501.5	53459.8	78995.1	36297.1	62918.8	48245.8	56761.5	41751.2	37892.2	34096.2	70712.5	40577.5	39518.7	50668.1	55054.5	39817.5	53660.8	57757.2	48324.1	45415.8	57400.3	53308.8	54101.6	43332.5
P35745	8829.98	17827.1	9050.18	10130.7	36324.6	19410.8	10672.2	9939.36	31328.4	7674.46	5147.8	5487.24	8642.78	7188.05	14354.3	17662.2	47343.7	8500.94	7611.08	12053.8	9214.07	12420.8	13979.6	14837.1	9861.52	9925.13	11817.8	6679.87	10783.6	11765.6	11124.3	7146.95	7455.49	8708.73	11366	12879.9
P35859	101715	53085.8	82106	121726	32126.3	59429.7	50184.3	36686.5	70929.5	39420	32393.7	40846.2	98865.1	92388.2	105360	73256.5	52619.2	46032.2	87742.9	44326.2	44302.7	96064.5	66774.2	65153.4	93155.4	118163	63485.8	147318	37280.2	52815.5	78976.9	38536.4	60281.2	42238.4	42994.1	65774.6
P35952	31396.2	48144.1	32684.5	34205.7	40977.9	25637.4	38216.4	31278.9	41204.2	11108.3	28753.7	18333.9	48213.1	15283.1	41875.4	32918.7	121706	17464.1	29181.4	26769.8	25902.7	58419.5	24871.2	25038.1	40346.9	51710.6	50737.4	41059.9	18305.7	17350.8	23178	21390.6	25459.1	20443.4	16074.4	40359.4
P36373	31432522	35009984	13405908	20224032	14531088	16924014	20976000	20369124	33047560	27109178	17066138	23996878	26634354	13740148	14420957	21229438	28751324	14582903	12211243	14998946	22584560	26214824	14888058	20943872	25485896	27923514	17671968	28820542	23170806	32112608	15826634	26469232	27007942	17589902	16578728	36463260
P36374	8380.73	24838.9	29344.5	22936.3	46437.3	4920.91	22636.2	22457.4	32685	15286.5	16431.2	53868.1	43719.1	5236	20162.9	84465.8	139363	28385.7	6278.84	78796.8	27477.8	13766.7	66276	829881	18851.2	37421.8	85954.8	28312.8	28097.5	6290.97	132675	36306.6	14447.4	47131.4	55439.2	15105.1
P36375	46177.4	36749.7	14156.1	5995.78	29630.9	16053.3	17111.1	4140.75	15373.1	7093.24	9667.82	2750.75	52524.4	11447.4	3971.61	16023.4	52860.7	5201.2	3011.97	7557.14	14764.4	9016.92	350.641	6698.47	13689.8	13505.5	13852	39678.1	12041.3	10247.1	5518.17	21287.9	10543.2	15099	16765.4	24890.9
P36953	1.98301e+06	1.57888e+06	1.19683e+06	1.49307e+06	1579039	1.00034e+06	1442314	923727	1.40291e+06	833359	1073160	905686	1.12289e+06	930704	1.56675e+06	2.14645e+06	935912	1.15563e+06	967932	1207189	1.20196e+06	1.52351e+06	1.10415e+06	1.40175e+06	1.45171e+06	945948	1.27527e+06	1.52675e+06	996831	793467	983256	962060	971804	790145	764202	1.61514e+06
P36970	5772.54	4038.91	15497.9	9462.02	10812.2	15653.3	5456.14	11807.8	4764.21	10083.8	14530.4	14840.4	8383.99	23666.6	7192.02	9238.21	11156.5	19038.2	13874.9	22423.2	6923.45	5004	6488.5	4729.23	11836.2	14928.1	4777.31	6533.52	13774	38281.5	9496.68	15545.6	5912.71	6026.08	3371.85	3184
P36972	13204.7	16659.9	17022.1	17854.3	13137.4	12102.2	2329.84	19384.8	3202.53	12841.1	10911.7	11333	7411.9	19370.1	11439.3	8640.59	15673.1	13965.4	14746	12121.5	7856.26	11128.6	18896.9	8950.53	9155.59	22296.5	10395.1	9031.48	12072.6	18883.5	16515.6	24823.8	9016.12	8405.99	9766.52	16179.8
P38438	139900	266714	265795	184114	276673	278272	344566	205622	392532	191698	234331	236352	211716	143596	96855.2	169878	608460	215943	141748	195812	286327	244188	200130	179358	156202	238696	153096	224979	224773	255798	148647	197718	259325	261886	174787	266722
P38652	8291.59	3150.01	19175.8	17809.7	4919.32	16359.9	25300.2	16609.2	3491.24	19980.8	21191	21938.9	11565.2	17155.2	14867.9	8800.36	8884.74	3781.05	26856.1	23309.1	11811.7	6156.46	25970.9	11585.2	15282.1	17391.1	7963.58	11306.4	17564.3	24915.7	15332.9	12183.9	17286.5	11108.1	11548.4	5911.25
P38659	51017.8	71567.3	24936.5	48768	60421.3	51171.7	65393.1	27140.3	71764.8	61883.6	53252.5	38036.2	42089.9	30502.7	35002.8	53817.1	301255	47807.2	32794.5	48676.5	103807	77093.7	31460.9	47128.9	53168.7	45990.1	32855.3	37916.1	51420.6	65753.3	45308.9	43222.7	53743.4	39108.1	35789.1	59089.7
P38918	108282	55970.4	124897	147223	100241	273709	190792	207314	71596.8	218401	172396	224344	96933.1	239735	114774	99856.8	15043.5	361788	192844	327857	133369	82169.6	129192	77973.5	170316	124378	85439.1	97305.6	243503	332237	157417	232097	190437	104058	101252	75898.1
P38983	1785.01	3005.76	8347.42	8666.77	4699.68	3301.64	7916.97	8432.12	2843.22	7547.68	10294.3	4118.2	2846.55	5884.58	8472.17	2744.95	8193.64	6222.79	9843.67	2317.11	2046.1	5100.09	8792.57	2216.08	4069.75	4271.61	5343.88	3469.96	6768.82	5218.97	8083.58	4462.65	3449.1	7613.69	8889.78	3833.24
P39069	24692.5	24341.8	13011.5	21082.3	17497.4	12082.4	4336.37	9575.64	16261.1	21981.2	10926	28099.2	20376.9	25868.7	12340.5	15142.6	16814.3	7962.32	13722.5	11866.8	14539.1	28640.9	16051.2	11417.3	9683.42	26873.9	15869.7	2930.56	17255.7	25661.6	10330.7	14197.4	12687	8971.2	17189.4	15045.3
P40241	22872.2	26410.7	25962.9	24188.4	34418.5	39046.6	15682.4	42367.2	42133.8	43739.5	36626.4	46611.7	36483.1	24007.2	17395.5	20861.5	26689.4	7466.81	7902.24	26721.2	41792.2	24671.3	24631.4	35164.2	30287.1	37195.2	21217.7	20732.8	25562.2	50647.8	7083.84	10071.4	40600.2	26922.9	33929.6	19230
P41498	17399.8	18879.3	17940.7	10401.3	36776.9	40253.7	9048.73	33882.5	72585.6	57956.6	26613.6	41654.6	8926.17	36653.6	10185.9	18847	40793.6	22272.5	22265.1	29220.7	30671.4	29173.9	37513.4	27491.8	15553.9	31748.7	34936.9	5074.5	38626.9	51259.9	33201.2	21700.6	16740.3	64193.3	65147.1	22729.8
P41562	67838.2	99220.6	148383	106031	35093.7	64101.9	90567.9	80181.7	25996.8	90491.8	119293	95792.2	69504.5	142956	133612	52765.1	9027.26	75701.7	155483	73043.6	49882.3	45827.5	176730	60429.2	86060	127145	109069	63172.9	69333.8	120656	67735.7	96696.7	89337.4	69261	60968.6	66933
P42123	207050	104135	247543	305174	93155.1	112344	123085	42562.9	48329.1	93875.7	132773	132068	158242	270841	525487	189322	27596.6	51173.9	206862	100911	66846.9	92259.8	331617	116461	198645	278021	132581	201518	93332.5	105702	93849.6	95330.8	174492	117378	118249	163255
P42854	400170	1.03381e+06	648541	343620	30507000	3429362	742190	1.67299e+06	2.50299e+06	413613	631286	188502	167277	212581	1.4938e+06	1.6741e+06	6.97893e+06	1.27797e+06	1.38109e+06	649914	577264	2.88942e+06	3.83492e+06	3.10077e+06	642923	156482	723881	944721	351341	178814	2.69589e+06	652572	250468	1.42784e+06	1.38808e+06	3.83481e+06
P43303	315565	599718	281590	346105	851535	966660	653263	661802	1.96626e+06	847706	399467	487268	286800	235055	301030	451908	2445797	625794	426572	499396	669208	566706	256622	407938	377577	431047	261161	560500	577340	520554	473860	494388	420872	419670	384281	645823
P43427	13744.3	3215.35	16661.2	8914.63	11596.4	40289.6	13648.1	4447.64	18337.5	39590.7	19231.9	76455.8	22976.8	30859.9	9951.86	15103.2	14057	804.784	5775.03	40440	36106.2	6279.16	19063.6	13529.9	3616.13	27713.6	9871.75	12225.2	9800.46	60714.6	1452.93	1227.36	8910.6	12837.9	15706	13870.4
P45479	34061	61738.2	33408.5	38019.9	21952.7	27087.5	29140.5	14964	24277	44941.8	39773.8	57366.4	46144.4	29192	26553	45941.9	22092.9	33257.2	20360.6	19013.3	47842	82627.8	42864.3	41167.6	44791.2	48839.8	36349.6	41031.8	40889.1	73528.7	22400.3	33607.9	49975.2	39367.1	47366.9	54579.7
P45592	53298.8	33100.6	64230.5	43935.8	61860	53292.4	16922	42853.2	80777.8	67889.3	46089.3	71583.2	56914.3	87984.1	20605.8	45955	74096.2	43728.6	43024.3	75202.1	77558.5	48588.8	53330.2	33469.4	42099.2	107710	47883.9	76909	69358.2	116559	57728.9	79096.4	44091.1	31377.5	36264.5	83535.2
P46413	203602	82317.1	218914	201948	235100	384748	462922	488688	244739	352502	331754	292025	234235	342689	323386	143257	51761.5	536971	406380	736423	328988	165993	411828	197843	221131	230513	267340	129199	421633	532845	525331	421454	229011	301339	305535	139733
P46462	6243.18	7312.7	11286.5	7816.59	13678.6	8001.95	11983.8	4073.81	13678.3	20520.5	11958.4	14902.8	7921.87	13875.5	8504.6	6957.48	10242.2	12710.1	19853.1	11478.1	9637.62	9277.43	23435.3	14083.7	7128.2	10526	13914.1	8053.16	12319.9	14629.7	19318.6	12733.7	11150.5	11936.1	18648.5	6071.43
P46720	24549.3	5667.58	9985.24	7706.38	21268.6	56780.1	14328.3	16993.8	15405.3	35532.3	21771.2	34850	13239.6	20738.7	4717.34	34097.3	11156.7	6104.66	8865.73	83763.1	35964.7	17018	24765.7	20422.4	6584.63	17059.3	9790.67	7221.64	13424.4	54051.7	8581.23	13429.7	16390.4	4352.79	20048	14685.2
P46844	22685.1	24903.9	44206.8	37161.5	21277.6	48608.6	68638.6	41059.8	26451.8	45563.2	56846.8	65983.9	17927.9	30694.2	26591.3	29795.1	37189.8	26494.7	31790.6	53838.5	44856.1	22333.7	28849.4	31298.4	47440.1	42085.9	26349.8	35078	54708.4	74184.9	57463.4	56030.5	35388.4	26239	13509.3	26548.4
P46953	86070	56700.1	113697	116700	87113.8	163396	229647	135055	131291	186106	169425	219312	68494.9	140723	141257	80653.2	40577.2	224888	156723	209257	130588	92688.6	203330	79932.6	107773	117537	125390	89981.8	235709	276947	191994	191865	102627	133780	121457	83756.8
P47820	52307.9	83723.8	90411	62572.9	23473.1	85078.6	121060	48950.3	23363.6	104900	94778.6	100672	98421.4	64034	81686.1	41510.1	36653.4	55470.1	90756.5	52363.1	168496	99117.2	88489.5	80052	81518.8	68469.9	40272.1	93489.7	106426	77866	67074.8	80735	142715	47668.2	50894	111906
P47853	168476	350335	298411	487473	202677	238533	220545	131663	170638	161711	126596	222552	678186	268163	182123	250617	833621	733043	490870	283007	367576	999358	312776	319674	578733	342892	263091	431652	421691	397903	291981	352312	717372	269719	266059	377656
P47967	522740	235066	583311	771409	620795	305338	1.52427e+06	1.41114e+06	354642	237331	594819	850111	309345	361173	365477	432645	480916	1.04178e+06	615203	467148	804154	714447	259032	359460	711564	7302.12	6781.97	9068.95	774462	462538	13415.3	381661	800451	4803.06	11686.4	419322
P48037	12948.9	13141.6	27872.5	14372	8821.6	36602.1	9962.97	15202.1	13176.6	39214.6	28873.7	40600.2	16316.8	42066.7	8938.24	11644.5	9944.62	13657.8	8035.64	24345.1	23579.6	12945.4	19919.2	20197.2	25897.6	43238.1	17896.4	8283.38	30494.1	72148.2	13425.2	10376.3	29354.8	12428.3	12840.4	9129.52
P48199	2.23977e+06	2.25655e+06	1.50251e+06	1.95451e+06	2.11684e+06	1.86661e+06	2.18649e+06	2.63662e+06	1.88676e+06	2.05769e+06	1821627	2.27411e+06	1.8957e+06	1.59912e+06	2.34165e+06	2.43276e+06	1.30467e+06	2.68156e+06	2268517	2.51383e+06	1156852	2.23391e+06	1.23412e+06	1.70281e+06	1.85513e+06	1.90646e+06	1.17617e+06	3049489	1.82473e+06	1.45532e+06	1.56569e+06	2.08102e+06	1.43531e+06	1.75337e+06	1.75109e+06	2.51155e+06
P48500	140586	292815	214978	271866	98040.2	207416	218569	376141	160220	195432	161171	179466	165325	189663	410017	139682	45079.7	283967	315399	190753	84095.2	117485	333851	123257	201326	215124	214780	207297	160059	196319	262451	250358	197513	217439	228782	190362
P48508	156429	56510.2	234060	214765	265847	381793	342272	251055	220921	305372	225394	358171	164438	364356	133604	177275	57364.8	450594	424744	550596	184907	107642	238111	138612	223652	252631	200258	149116	351107	486977	400516	473431	170761	222187	223723	120515
P48679	75157.1	17772	27460.5	4497.13	13588.3	150551	72385.3	91237.9	16435.3	44729.3	24188.6	31610.6	23672.8	31277.2	22910.2	32064.9	17440.6	1601.04	43999.5	46888.7	30654.8	3934.42	4757.57	26195.6	42990.7	38759.3	38707.3	45986	105266	49993.6	70229.1	39337	37575.3	25474.3	10489.1	50052.6
P49134	23135.3	34233.8	14735.7	17358.1	22565.7	34200.6	20492.2	72354.9	37964.5	37272.7	24896.5	27216	24203.1	21051.7	4092.26	19131.7	40250.6	8504.76	8490.98	24315.4	30040	28389.6	6751.34	26592.7	20431	28612.5	14986.9	11633.4	25355.7	34697.5	11431.9	8585.23	33955.6	16565.9	19789.3	18481.7
P49744	17820	28161.6	24235.7	24335.5	48726.4	18879.2	15585.9	12238.5	22771.7	15064.5	13820.8	7658.84	23346.1	29111.8	30169.3	29312.1	36355.4	55627.5	29928.6	13996.8	22616.2	35061	20442.7	14943.6	24601	20114.1	29853.8	18977.2	17683.7	20724.7	28173.1	20811	21003.5	17852.1	14070	15956.3
P50115	15362.5	19303.2	19619.1	5449.35	22836.9	46208.4	11738.2	78256.2	40337.8	6207.61	38612.8	32277.7	56843	9382.91	4640.47	16596.4	80780.9	74430.7	74135.6	24439.5	28689.7	5894.54	29785.2	27230.7	16160	10397.8	4260.56	7833.21	19842.8	7288.91	24169.5	29764.8	10559.2	37822.3	39065.9	6639.92
P50123	2.14951e+06	1.0193e+06	1.17404e+06	1.39454e+06	990034	2.26672e+06	2773374	1.93574e+06	1.01757e+06	1770827	1.76172e+06	2.5034e+06	1.05963e+06	1.18965e+06	1.14709e+06	1158589	1.02411e+06	2149480	2.2697e+06	1.91536e+06	2.51659e+06	2.07695e+06	1.80447e+06	1.26617e+06	2.04773e+06	1.13623e+06	1.37547e+06	1171660	2.49536e+06	2.09466e+06	1.71454e+06	1.32449e+06	2.04469e+06	887713	910688	1.60865e+06
P50137	14204.5	18358.5	24350.6	28041.5	18998.6	11629.6	17745.9	22521.1	18102.5	23343.1	16610.7	11554.2	17822.1	35850	38878.9	13209.3	11642.8	25799.6	44331	16137.4	13980.1	11389.5	23209.4	11652.9	19170.1	31523.5	28206.5	22663.2	9716.01	19619.9	15140.6	27830.8	10570.4	16927.9	24083.7	8749.55
P50398	23433.2	28512.5	39666.6	36762.3	17647.8	26932.4	31860.3	32906	12376.4	44100.8	32552.4	48454.9	19515.2	42081.3	40707	24610.5	25469	32852.8	27669.7	50191.4	23457.3	26789.2	43868.1	25479	25093.7	39395.6	31058.2	24482.9	39670	69128.3	45556.5	40255.7	37449.7	32787.2	30657.5	22059.4
P50399	29597.4	27593.6	50098.5	39871.2	27015.1	57718.4	38058.3	37524.6	22224.3	44404.2	36538.7	52099.4	32952.6	61720.4	35152.4	30862.8	20932.2	44876.2	45800	72622.8	30902.1	25997.7	47823.4	38355.3	33648.8	54006.9	40502.9	27229.4	49356.4	102562	49354.2	43898	37825.2	27579.8	29732	31802.5
P50430	260423	226518	202410	213791	286121	146888	219060	175652	203224	154772	164119	172523	222385	150638	255150	282703	479688	199737	184842	137946	251776	313740	217333	269330	235470	132421	171557	281846	136391	114452	118333	163716	173164	155437	161117	322172
P50503	12403.5	10481.1	14761.3	16093.6	15148	13311.5	10348.8	8079.82	17690.4	14191.4	14250	19827.1	13217.3	27625.6	9311.09	11948.4	19368.8	15849.3	11830.2	17041.5	13176.2	17275.2	19095.5	15544.5	12770.6	13498	7269.67	6903.32	5807.22	13760.1	4406.79	10128.7	13496.8	14813.4	19605.4	10255.7
P50609	56917.5	55293.2	30893.8	34727.7	93033	49847.1	53674.1	20089.9	77949.4	28496.8	45727.7	40338.5	27989	25740.4	34144.2	59866.8	51269.2	47755.8	32007.9	34302.1	47374.5	55036.5	25376.5	58538.1	44534.4	58504.8	42993	38260.7	47848.2	21867.5	52734.1	32388	33505.7	33857.1	24882.5	136874
P51607	17941.9	25484.6	10388.8	13701.5	11349.5	12878.5	3852.03	7026.85	15579.8	4949.07	5624.18	20816.1	13130.7	11214.8	38273.4	13705.6	5006.79	13704.6	13699.4	8262.57	14579.3	11144.9	30558.3	12997.3	9325.79	16462.3	15540.8	9372.44	9864.02	20476.5	18847.7	8362.93	9777.9	11061.8	9442.17	17212.2
P51635	235351	487912	473730	721844	133026	283397	454846	165352	116761	178027	189811	208575	194057	484068	810872	275253	41423.6	416971	569530	426208	114280	199875	590825	227988	472915	551426	331992	379808	329370	533435	345643	707083	298469	193533	193408	279995
P51647	11612.6	18428	24497.7	20933.9	6987.9	9989.96	11534.1	28835.9	7194.81	15428.5	16345.4	19255.7	16912.9	24338.1	28791.2	16468.9	14189.3	11987.9	22866.1	13992.6	7775.59	15322.6	24602.9	7474.83	15266.9	24780.2	21507.4	22480.4	10143	13153.5	16913.1	14678	20309.3	13148.4	12104	18283.3
P51886	9456.56	7792.8	7162.99	9465.98	43628.1	1960.13	3135.18	8212.31	21522.7	5045.75	3925.43	1415.73	9603.44	4378.23	18581.5	9350.98	28602.2	5443.52	5529.97	3170.72	9341.4	5788.95	3219.36	8403.7	6259.19	6232.07	6844.66	5338.64	6128.77	3960.16	6484.77	3263.44	3012.43	5622.47	3035.05	6166.25
P51907	21215.1	7797.34	19266.4	16877.5	33691.1	29530.7	15806.2	7550	15875.4	21011.9	24225.9	24685.7	38469	24491.8	8512.34	29448.9	11726.7	3489.47	8631.58	45966.5	43360	14395.1	48757.1	23499	19357.2	41250.3	23490.7	11178.2	11638.4	52532.8	3969.54	15902.7	17460.7	9997.66	11135.1	18724.4
P52590	180686	326887	762346	939351	218087	160326	291097	98159.2	59119.8	16155.6	345324	64971.9	288533	70300.4	1.94032e+06	1.13602e+06	283451	214613	736025	304409	21458.3	73021.1	799894	580275	418470	56376.1	78987.6	1.22074e+06	219767	11031.8	277181	452682	131213	122533	124860	1.15045e+06
P52759	320934	468128	326573	436745	983865	1.14378e+06	683268	1318603	1.32363e+06	760932	434359	637945	332248	517829	906554	332672	683730	1.02694e+06	1.3809e+06	798196	426743	344122	1.12816e+06	392838	449390	554035	519618	403853	1.1233e+06	919136	1.08431e+06	697105	427829	967584	955848	542113
P52796	36371.5	67020.2	37793.6	39004.4	115353	56635.4	32738.4	46903	47280.6	40147.5	29248.5	15892.5	32883.8	17170.9	37129.4	52160.7	81773	48050.8	34600.7	41931.3	55333.4	55062.3	35085	51840.7	40173.9	25555.7	33810.8	43127.8	45474.8	29000.1	40996.6	20095.9	46655.8	18399.9	28278.4	54833
P52944	16780.6	7144.36	11427.4	17054.9	66509.3	20947.9	16008.7	45833.9	57564	23744	8828.11	15853	14601.9	10960.2	16516.7	16364.5	135906	18954.9	9234.41	12909.7	16103.4	15010.4	38328.5	13516.2	18363.3	11571.5	13803.4	11111.1	19735	10837.5	24546.3	19512.6	11614.6	10142	9941.98	15554.3
P53369	54876.3	66214.3	42356.2	55996.9	17187.7	52453.4	46219.2	33174.3	18920.8	71771	63932	78346.9	43502.5	33887	27997.7	56047.4	26118.5	47823.7	25881.1	45667.2	80046.7	104547	33447.6	43904.8	62106.1	58601.9	41818.9	45465.5	55312.5	53445.3	23765.3	42546.4	78349.4	32196.5	33505	69425.2
P53790	35623	28097.9	32455.8	8720.58	17054.8	126140	42973.5	43390.5	67009.3	73417.6	51606.3	76825.7	49562.6	46278.2	20450.4	50558.5	13985.1	39736.3	5505.74	105491	44822.7	32075.2	21097.8	61838.3	30856	36284.8	32550.5	16451.7	20142.7	143328	34325.5	36520.9	50114.4	27364.1	26008.7	37492.8
P53792	34814.6	11005.8	16232.6	12079.9	18318.6	9787.07	15268.4	13330	13723.4	30125.7	13666.2	49754.9	21754.4	94767.6	18953.9	18438.9	19189	5982.12	17181.8	12635.1	33469.9	20128.3	11044.7	11848.8	19061	27436.6	14210.9	10528.2	4932.01	22812.3	18880.9	12049.1	16589.6	10285.1	11325.4	31027.6
P53813	94925.8	48171.7	57027.8	49588.6	147924	46580.5	41427	14495.9	84153.4	64978.9	36638.6	87725.3	84779.2	47548	49454.4	57461.6	231616	38110.6	71859.2	34605.2	99289.1	87167.5	52488.7	39260.9	45605.4	53222.9	50716.8	64297	28669.3	40800	30527.4	27747	41845	62955.9	65115.2	71733.4
P54311	19058.9	18834.2	36870.6	21602.2	27464.1	42835.5	14534.1	40099.5	24378.1	36869.5	36500.4	58416.5	32609.2	51018.1	9860.92	19244.6	41801.4	35196	23908.9	59783.5	53305.2	31812.9	16116.9	34059.7	32442.9	58276.5	21516.8	20282.9	35913	84284	32277.7	38933.3	30086	18095.2	15963.5	21232.8
P54313	26885.2	19203.1	51434.6	33572.4	26736.5	52190.9	18176.2	43126.1	16423.9	44198.3	45276.9	62068.5	45798.4	78841.2	26321.3	31279.8	25768.1	44277	32517.8	61056.3	34906.3	20939.4	30271.7	43317.5	40764.9	56571.9	22355.3	22043.4	49574.4	96500.3	38516.9	42451.5	25665.3	25614.5	17844.6	22345.7
P54759	397123	1.10386e+06	1.80489e+06	1.47221e+06	478508	1.62856e+06	1570490	1.15278e+06	237614	1.36461e+06	1.12462e+06	1294947	1.72228e+06	1.22611e+06	1.10028e+06	1.34296e+06	1.55922e+06	1.25992e+06	868007	1465443	1.00654e+06	1.16779e+06	782684	1.46063e+06	2.05987e+06	2.1209e+06	1215294	1.94999e+06	1.2337e+06	1.00654e+06	836306	1.24691e+06	1.32865e+06	462567	855666	1.09104e+06
P54921	3802.72	13385.9	9710.97	5463.12	12459.1	16333.7	10907.6	27720.3	1991.96	8596.5	12941.6	23151.9	9072.86	15495.4	11981.4	8565.62	10129.1	11908	13919.2	22047	3086.87	8644.3	11731.3	5060.08	15597.1	16261.3	7892.58	8319.36	16079.8	33000.4	14156.2	8953.44	11437	12174	899.025	6385.9
P55016	9460.24	6367.36	5643.63	5108.62	4049.12	12210.4	1162.57	887.237	20253.3	13378.6	9930.5	16107	8157.2	6436.21	1767.4	5869.49	20274.1	740.247	1154.01	6848.98	16238.3	12835.5	5049.45	5434.88	5067.31	7778.21	6717.46	5026.93	4285.51	9646.52	4886.03	8167.5	11004.3	2481.75	5919.74	11751.8
P55018	31637	11875.4	19137.2	2849.64	95607.6	41343.6	20255.5	29680.3	22424.1	30449.8	3327.27	32799.6	11187.7	33319.1	10197.2	16686.6	43723.7	28623.9	11435	13355	30456.9	18173.2	16867.6	9860.77	17369.2	15449	18718.4	9875.13	17212.2	26756.4	6922.46	13372.1	2627.97	17832.9	15768.8	12968.2
P55054	10115.8	8155.63	8556.79	15808.7	22695.7	13212.2	5237.63	58457.3	64886.3	1939.77	22058.2	17963.5	39397	5653.7	16090.8	7381.64	671675	47124.8	29692.1	14534.1	80712.8	8025.01	10359.1	2356.12	12871.6	4014.73	8935.19	8411.47	7212.31	11271.8	4049.07	9936.53	3397.55	10948.1	9702.02	2112.86
P55091	41587.3	24519.6	4157.98	4560.43	10739.2	13179.4	2394.06	130974	27159.2	103903	122183	7470.22	20345.4	114994	4601.02	5864.52	27368.3	15269.9	7863.34	3461.22	10965.1	3123.24	9415.5	293988	10420.7	3467.06	22428.1	7784.86	6527.01	2588.3	6320.5	6355.45	4996.29	258763	247758	15738.3
P55146	91240.1	116660	75860.6	101658	62681.9	77031.8	102328	92587.8	120608	86821.3	80565.4	116068	85787.8	73313.6	68275.3	80515.4	227742	73426.3	45826.5	71227.8	141510	145347	62742.4	75324.4	109357	82011.5	95007.7	89982.6	97469.7	68382	66964.8	66659.8	99255.8	78321.4	80757.9	102307
P55159	50291.1	37374.4	33294.6	40572.6	60788.6	18470.7	15849.4	34454.1	17025.5	10998.3	24613.4	15758.6	30587.6	23513.4	41638.5	46776.8	39884.4	25984.1	17602	18585.5	13543	43346.1	18432.4	30410.6	37738.6	38488.5	23429	60709.1	17723.7	20847.7	9940.24	26857.9	49199.3	27504.3	21679.2	32912.7
P55260	48976.9	66063.6	61829.6	54476.1	50322.3	89078.5	24159	55656.3	89185.1	98106	87458.5	117941	43482.6	102328	31446.7	65508.6	81952.4	58433.3	39752	129242	70680.3	37365.7	41323.7	59736	53938.5	87703.5	54666.5	40675.7	63420.2	144722	40271.2	58767.4	49919.7	38132.7	38107.8	74604.7
P55281	9736.46	16035.4	5980.27	10655.4	30646.6	6719.97	21335	223772	22670	58316.1	28920	3222.13	10385.2	21141.7	19695.8	10221.5	18501.3	10967.4	6378.44	5257.42	18012.7	19662.6	6141.2	272396	7507.84	8814.22	34099.4	9155.87	7067.48	4899.15	11341.2	1956.61	9811.87	88753.6	82129.1	6419.99
P57097	125890	181241	112070	110654	93021.1	144017	127891	63968.3	288045	228227	158932	173729	135260	88778.7	110229	146135	325896	67048.6	73010.6	117403	235283	219299	117984	154420	162522	157165	115105	149522	118727	178129	87632.3	102053	210459	142537	150761	199678
P59647	98489.7	125598	106868	108486	100798	200139	241016	73204.3	231590	124760	171663	185884	93938.1	50331	75620.5	70901.4	508721	80523.2	84459.1	68859.4	217260	181182	77716.3	30448.7	127722	149763	19007.8	42635.9	150879	167744	33410.3	67657.6	148769	19146.3	21468.3	88830.5
P60571	231036	214812	147179	210749	26012.1	105842	261892	65397	180252	254308	248459	335985	212651	152594	153443	180492	56885.9	85354.6	107800	128758	210885	201221	120742	143165	183578	199790	125127	225208	72549	141207	50387.7	119918	101654	148756	139155	217297
P60711	1.60226e+06	900505	3.17576e+06	2.46444e+06	2.09169e+06	3.2402e+06	2224739	3.02545e+06	1.69587e+06	2.89241e+06	2.78981e+06	3.75499e+06	2.26636e+06	4.39834e+06	2.64849e+06	1.53271e+06	923891	2.46929e+06	3589880	3.83592e+06	2.92378e+06	1.95163e+06	3273617	1.69955e+06	2237955	3.58298e+06	2.16723e+06	1.64e+06	2.77312e+06	5.20881e+06	3230211	3.77943e+06	2.06448e+06	2.19007e+06	2167773	1.4945e+06
P61206;P84079;P84082	19502.9	25167.4	42239.6	35086.5	24203.3	45400.9	31869.7	32479.2	14027.3	38081.7	21045.5	39774.1	53405.5	33996.4	34619.4	15717.1	10581.7	23873.5	29738	32079.2	16027.2	8331.51	34111.4	28971.5	36619.6	54387.6	24038	18476.1	11304.9	18610.9	14582.9	10879.6	7627.89	23412.2	23590.8	14283.2
P61459	62631.7	88508.7	54302.7	67427.4	10242.9	54578	64982.5	62557.6	5794.57	39098.8	46862.5	43477.1	66961.5	55328.4	103734	43976.8	10418.6	48961.6	56218.1	46231.4	26522.1	32063.5	92567.2	28587.8	81715.5	87073.8	66307.4	50955.1	57007.8	70627.3	46648.2	64106.6	44199.6	68350.3	67943.9	57815.8
P61589	25135.1	43750.2	60549.1	58997.6	42789.5	48506.5	31782.2	82400.2	47766.9	46098.1	45535.7	48172.1	46769.2	70557.6	33822.3	33264.6	38042.8	57718.6	49533.8	55898.2	35304.4	47687.6	46187.2	50081.3	48040.7	73739	62065.3	41894.5	45497.7	130390	83548.4	80126	39525.3	63226.6	58207.1	45502.1
P61972	526458	733157	286714	326608	329091	454608	485660	395689	213362	772326	394066	717665	256042	389918	324635	676408	567588	445634	419560	508753	475367	583370	267372	437035	388046	506232	396318	395977	606610	463406	377151	361429	318541	374355	390672	700396
P61983	33298.1	35645	50374.7	57414.1	45522.7	54914.3	57735.2	46310.3	43772.4	72162.5	55995.6	71097.7	35116.4	52814.1	53934.3	31285.1	36149.5	63789.1	59037.5	61843.5	44615.6	41023.9	64586.2	41437.3	46883.9	58429.7	46655.8	35478.3	60922.3	95085.1	51273.7	62910	53233.8	47429.5	39878.7	28898.3
P62260	49382.1	50424.2	87377.2	97415	76811.4	99949.1	133876	111877	82245	134945	99238.8	118277	70265.7	96080.5	122758	47733.1	39209.3	91227.1	119462	99866.2	67620.6	51337.5	135065	57928.8	86809.4	101836	69311.3	59658.1	109100	167160	102249	98631.5	103698	71638	64876.7	52143.7
P62630	108438	72343.8	144122	108188	128749	128707	42222.6	102688	151039	145731	87645	196526	98902.8	224039	54013.9	105936	70343.8	71300.1	85973.8	163999	106602	74899.3	92266.4	66465.7	103405	174529	110552	63316.9	114170	260712	89923.4	99524.8	81637.2	68795.5	63873.2	67487.5
P62744	6981.44	3517.22	6545.68	4328.6	15513.5	19025.5	31489.1	9534.38	10236.9	29194.9	14904.7	20158.9	5928.89	13394.7	16563.5	5860.06	6732.14	12357.6	29076.6	22536.3	11079.1	7461.98	25180	10737.1	5562.17	5380.99	11630.4	10714.3	20914.8	17797.2	20919	8656.67	6741.07	14850.2	17695.4	6815.95
P62749	12706.6	8224.64	19145.2	16355.5	7352.73	16351.1	8220.22	18864	8093.78	13172.4	14600.2	17752.8	14686.7	29506	8965.64	10977.9	7513.6	20831.1	11594.7	14385.9	12657.3	5497.08	13008.2	7845.69	12600.6	12741.9	10436.9	11399.3	12698.8	36062.2	11271.3	21027.4	7799.23	11269	77991.8	11428.3
P62804	17123.1	59836.5	91001.5	141048	46894.3	22526.8	16310.9	210179	26778.8	184111	31386.9	16957.6	42741.3	58984.7	70284.9	24687.5	109231	47245	62738.8	20398.3	19948.2	65813.4	59054	25676.8	51868.7	93343.3	77630.6	68755.6	32296.4	36907	45677.7	76197.2	51253.6	39876.6	33992.4	22073.5
P62815	33109.3	45251.9	48241.2	37403.4	46034.5	59022.7	46376	45048	59456	37128.4	25837.5	40641.2	28398.8	91821.6	51060.2	32152.2	95942.7	49237.1	57752.3	47476.1	21529.7	33405.8	55021.4	18114.8	37736.6	81205.7	41648	42822.1	45146.1	51145.6	44724	71393.2	36564.5	51146.5	51709.8	53819.3
P62836	9275.81	14623.1	21852.9	18345.7	14166.4	15390.9	13078.9	27795.2	23786.6	21380.7	13717.9	23542	19955.9	33463.8	11691.2	11652.4	16132.7	19845	17696.4	19599.9	18666.1	14369.1	11522.7	21207.3	17031.2	24393.1	18734.6	14307.7	13776.4	48165.8	24233.4	35978.7	14114.8	15156.8	13460.4	19077.6
P62898	45037.1	43861.5	39266.4	46500.8	28291.4	27923.1	52158.6	240109	46299	72544.9	69905.4	41116.6	46828.2	24122.1	58749.9	42387.6	31172.8	81064.8	78029.5	34609.5	27554.6	33302.5	43964.6	40632.1	29124.6	33720.8	44261.8	31569.6	75032.2	38046.8	77047.3	43467.7	46753.2	42357.2	42562.7	48005.7
P62963	18407.4	21957.7	26230.7	27560.8	13537.7	23272.2	29808.4	45388.2	11508.4	43591.9	20145	24648.7	13815.8	31877.3	21603.7	14982.6	10224.1	37565.5	26012.3	22672.6	21117.6	18375.2	24379.1	17284.3	18831.5	33436.4	36690	15816.9	30445.4	45818.6	32134.7	32269.8	22662.7	21189.1	19734.7	17282.1
P63018	287219	294766	325141	322694	320004	465111	460024	236212	415549	434733	334102	484376	289362	437897	254688	249032	206241	362690	330847	517840	316724	278233	565409	277276	321866	394055	367593	253389	472004	601743	484040	385950	380813	372727	378912	304829
P63029	4425.41	4311.52	8673.15	10697.7	6140.37	6522.29	7530.64	7030.39	5687.95	6225.74	8420.18	6040.16	6441.02	13745.7	14363.3	6123.93	6520.65	5137.14	5519.28	8228.56	5898.48	6819.11	21207.1	5915.82	6498.65	19192.3	14298.7	9450.67	5118.83	11195.6	6347.37	4873.52	6148.15	9090.06	12635.5	7247.42
P63102	123798	69725.8	164702	199047	109103	227459	248994	272899	131263	305405	196805	227301	131101	202925	278295	122026	77656.5	136705	275239	247849	152784	127847	254518	157456	175032	197796	118482	146262	206332	303956	202172	218921	209124	150848	140577	114950
P63322	8235.83	9971.5	11593.4	11593.3	5901.47	6645.51	2723.2	10831.1	12693.7	9333.2	3524.71	11075.8	5893.83	14449	6909.6	6406.84	7106.24	11193.9	8448.98	10713.3	12932.7	13419.2	6111.27	9945.03	11071	16611.2	11665.1	5714.68	8948.39	26112.3	13891.3	17038.6	6978.11	12994.3	11755.9	9924.32
P68035;P68136	118411	79183.5	233760	178682	179756	248288	206487	272674	120421	284018	227376	333530	157003	392554	207623	105545	54628.9	175723	331282	339970	250886	219520	324978	133013	165608	275085	162606	98273.7	239030	355542	222382	226295	262415	206585	202730	156751
P68255	12546.7	13797.9	27528.4	19364.7	14810.8	23726.7	23038.9	24010.4	14719.6	24855.7	22123.8	26273.8	19390.6	26928	25770	15528.1	20707.1	19198.8	20296.8	25588.2	19151.4	17984.9	30104.9	20993.6	18860.3	27091.8	15887.5	16701.4	26277.6	31883.1	20259	26006.6	19181.6	14135.2	15887	14507.3
P69897	20014.3	26618.9	33606.6	39774.9	22543.9	31910.8	28177.6	27724.4	28292.4	24583.6	26918.8	32293.5	20713.8	68299.8	50956.5	19876.9	7309.21	35004.8	66453.6	34326	16808.5	34439.3	60162	7013.16	22057.9	55341.4	30880.7	23572.2	23346.3	39161.8	66822.1	30378.1	21707.6	35469.2	24802.8	19096.6
P70470	15170.7	14223.7	20340.2	25409.1	53246.7	25700	21177.6	40286.6	13588.3	10094.3	15467.1	17176.4	26293.3	18620.7	19079.6	28443.2	55964.9	38639.5	30932.5	27371.6	6295.51	13444	23176.6	15225.6	18637.8	13890.6	5280.14	13851.7	13536.8	18868.3	19581	18520.9	3988.74	17063.7	12658.5	27813.2
P70490	57612.9	65143.7	56467.6	49426.9	71581.4	58970.2	83547.4	50815.7	104327	86776.4	76892.7	84074.3	52002.8	46676.1	35639.1	57995.7	139690	45734.4	36336.8	36891.7	111995	109654	40231	50328	64771.3	59243.8	53097.8	47946.3	63841.4	67896.3	58259.7	51580.4	85763.7	66648.1	61997.4	72450.5
P70502	26992.3	7491	10895.9	9060.26	11456.4	22779	20523.4	4960.78	11091.3	15775.8	12580.3	18477.6	16518.2	20302.4	16624.9	20625.9	2483.17	1945.67	7218.88	46926	23482	9906.84	18759.4	14426.1	5553.69	12014.1	12555.7	7061.15	5822.51	29834.9	3366.72	9059.59	9050.74	7405.59	6632.8	45530.3
P70623	4397.51	10600.1	12847.3	6917.65	49095.2	61497.1	29393.5	47399.9	60835.4	6940.06	12919	24774.7	11387	4262.02	6144.49	3992.05	188938	37457.6	32362.4	18174.3	61951.7	62716	4597.19	13160.1	15477.2	14154.1	2257.94	5581.31	11674.7	35139.3	6168.53	14436.9	45670.3	12127.5	4411.42	2916.58
P70645	6441.77	6882.65	7523.38	7513.91	3331.74	8042.78	9444.23	89958.2	6260.43	9974.92	16270	9057.02	16323.2	22870	9089.82	8061.16	19036.1	24174.9	25215.5	19581.3	6160.8	2852.64	7253.82	18298.2	7435.71	7214.57	11602.4	6663.25	9298.52	13695.9	21699.9	22734.1	6461.28	27083.5	27918.1	10166.9
P70709	37004.6	46722.7	53381.9	28045.6	79887.4	139861	161192	131056	62736.8	98828.4	81246.9	42767.4	91434.5	28871.2	35991	42650.9	227577	110160	94080.3	179846	154861	127913	43005	72673.8	111415	53736.5	56431.7	37593.3	178100	270746	86634.4	58352	190219	52091.5	48943.7	64429.4
P80067	932498	1090834	685869	476646	540747	626378	584214	423926	593261	780198	882592	569412	626983	671731	809260	1.08314e+06	1155180	659354	480348	563875	598877	1149363	566201	867592	974146	618844	580680	1.10635e+06	819642	641692	498868	683143	1.0002e+06	655533	654303	1.18068e+06
P80201	104839	148997	99012.8	90953.8	73508.4	156634	149630	76264.6	172601	108916	74437.6	68605.3	103832	69810	77025.5	88169.6	224140	68617.8	61327.5	67976.4	119473	158793	69700.3	68914.8	128334	103370	110770	88847.9	115223	116879	112945	87123.4	124658	76548.7	77904.9	113842
P80202	357659	303727	198123	214338	229461	183900	273799	190657	542968	349842	208574	338070	271821	183351	202326	272939	522522	191813	108635	136376	347264	363051	93435	137064	271928	281257	244932	125728	228122	258137	181167	202445	318055	226344	214055	396863
P80204	53092.5	68986.5	65161.7	49690.8	75233.5	114196	79070.5	42084.8	141281	99204.1	44140.3	37272.5	82800	51861.2	53351.9	70798.1	174606	70097.9	41626.6	46032.3	94693.4	150036	33807.4	38576.3	68320.4	61471.7	64502.5	36304	66774.5	90359.2	64005.1	49377.7	83205.7	66439.2	62140.5	62047.3
P80254	102983	128998	65230.9	100856	109553	99981.6	133531	214804	85570.1	88769.9	108119	70078.7	78246.7	93143.2	182314	108742	17520.1	130059	194210	121314	66339.6	48821.9	164084	96065	101452	98953.8	131547	113348	145266	74755.4	162861	174791	73803.8	141316	135380	110676
P81799	4450.89	6725.3	7797.27	13418	17591.1	4179.6	11850.8	20918.3	8046.3	7301.86	7353.66	5188.69	2301.01	9976.54	17119.3	5163.61	9841.92	3205.86	11287	5288.59	4800.8	7778.98	19962.7	5436.31	9678.26	8624.98	7824.11	11378.2	3791.58	4757.49	9006.24	10582.2	12753.3	10828	8891.61	4586.79
P81827	258378528	200647520	212194816	199694720	92256184	219333440	313974208	142707840	200995424	219574816	347940960	245756976	272030400	160022288	115053528	271223296	205891104	148875744	96882352	143813024	198663168	338026912	109534512	157503936	285151584	202900288	126335472	147711840	246595648	251039632	103382984	205198528	341551520	310109760	148411936	331797440
P82450	709147	718969	734754	723777	934138	546726	770201	942709	965783	369300	655607	348838	486943	330109	562966	703053	560339	472151	271698	551807	462540	801607	319008	719147	1.0058e+06	602633	325158	1.0112e+06	785712	463137	290430	641119	825293	248077	252221	1.04477e+06
P83121	136673280	104917008	120980496	108288512	47920044	50560904	134320208	58531108	96558480	79688952	127122736	90103728	93312912	87431712	45649432	113912272	80017008	50629760	35373392	63456776	71085136	16957430	53515776	22357376	161799984	106855992	75674928	68300136	103815376	116842288	56484044	104296208	141121280	68994096	13350990	164637264
P83748	10537.1	4680.16	5567.12	4347.16	9659.11	6117.92	4846.07	8379.25	2993.7	3658.09	4776.98	7200.74	3502.32	4941.98	4885.55	9880.79	15463.5	5285.22	4483.04	7726.72	6527.1	12001.7	4736.01	7724	12486.7	4672.91	8044.18	4530.19	3587.56	3783.93	8269.92	7775.94	12748.8	10281.6	3941.17	4202.34
P84039	139540	63978	48430.3	49963.2	102595	40977.7	55290.1	68207.3	56559.5	43178.8	45652.3	46112.9	47563.1	49011.6	43894.7	82039.9	27655.7	83901.9	54654	44852.1	95814.3	61935.8	39943	79567.4	64942	29213	49975.7	46750.2	45704.2	18655.8	46092.5	42797.5	47997.2	32600.2	25886.2	56811.9
P84245;Q6LED0	24759	25201.8	60257.1	60615.1	40701	3185.73	18197.1	92992.3	37812.2	128787	14141.6	19014.8	28692.6	33929	43570.4	21697.6	50879.5	25719.6	28586.4	12290.8	8584.45	28653.2	25741.1	20174.8	27003.1	42388.8	42653.5	32276.4	10891.7	15950.8	27245.4	35474.1	28064.2	15371	16287.5	10792.7
P85968	7582.36	4903.71	10661.9	9151.4	9256.15	9774.53	4632.36	14861.1	12455.1	21630.8	7226.24	13919.6	8134.85	14534	12496.9	7986.63	1246.27	5843.47	10875.1	13077.7	6730.58	1513.61	12093.5	9882.01	6895.97	10605.4	8287.68	8628.49	10225.2	12782.7	9400	7397.63	7301.9	14039.6	17542.5	6651.45
P85971	1.12622e+06	1.76202e+06	1.05182e+06	1.25307e+06	1.17504e+06	1.34841e+06	1.14232e+06	911594	1.06648e+06	1.11189e+06	640277	1.00955e+06	893339	1.03617e+06	724563	1.53806e+06	1.46684e+06	1287205	1.19742e+06	1.39692e+06	557455	2.53909e+06	703774	657498	1.26832e+06	1.63514e+06	1.05542e+06	1.10455e+06	1.18297e+06	908978	608460	727316	1.34297e+06	914463	907955	1.64591e+06
P85973	9081.36	15308.2	31774.1	24817.2	10397.9	15139.6	25933.2	96069.8	1225.54	27236.1	42896.7	16633.8	7559.95	24615.7	19236	16347.9	19987.5	20403.4	36115	26599.7	8621.58	4597.46	30001.3	22891.6	14926.2	16707.4	22878.7	19605.7	17766.6	30461.6	26972	15831.2	14124.3	16539.5	18829.6	14118
P97532	6450.13	12552	4837.37	5210.74	9537.36	10183.7	8292.42	2432.74	4637.48	4032.74	5574.99	3403.86	3189.84	12869.1	13287.5	10284.3	636357	10533.5	8673.34	5361.57	5193.13	15600.7	10446	5855.66	2633.91	6412.61	9867.62	5816.22	3236.28	2626.55	8249.35	3946	1571.88	4952.71	5867.1	7061.39
P97536	6333.04	3129.14	23861.8	10910.6	20809.6	7440.94	27676.9	17946.9	9260.25	10895.4	7713.61	9920.11	7603.88	17633.7	18984.1	16776.3	21520.2	451.917	12192.7	10766.3	21810.3	9944.54	5316.71	10048.1	12637.8	9631.67	13779.4	15091.9	2857.04	34623.4	4545.95	8292.46	18505.1	4442.27	10072.1	12498.6
P97546	948563	1.27121e+06	850218	1.09436e+06	618118	789489	1575612	956042	1.25997e+06	1.00846e+06	912872	957704	892585	639025	666347	1.06696e+06	1.9633e+06	835912	629806	799453	1.23733e+06	1.28556e+06	558276	849035	1178305	1.12928e+06	842559	1.09055e+06	918333	1.2821e+06	609184	870197	1.26318e+06	791382	716102	1.15139e+06
P97553	37671	36197.4	29631.6	37725.2	25403.9	34033.1	47884.3	39221.5	37699.1	27424.1	33793.7	46069	30405.6	17793.6	26774.6	31924.5	79663.2	32253.1	29071.3	29227.1	57512.5	65607.7	25813.7	21868.3	39364.5	30134.7	26602.6	35596.6	45059.5	35144.9	27413.8	29904.9	43541.4	31579.3	40703.3	33830.9
P97574	71049.1	107654	84324.5	86343.6	61036.9	36771.5	81563.6	61942.6	409954	135710	207907	345684	97008.8	53874.5	64786.8	113961	187003	70122.3	52970.5	101300	85207.4	165472	79606.6	94108.6	46932.8	80476.9	109838	95458.8	49266.1	77892.5	77232.1	57838.8	100692	134679	134222	124330
P97580	112579	629693	8955869	251907	295029	18807.4	29625.3	37973.2	1.13327e+06	23737.1	2.4478e+06	1.62005e+06	1.18483e+06	61078.7	518899	158173	122085	64034.9	1299.38	11974.5	904074	81695.7	1.49336e+06	358592	456590	897952	270256	220192	309145	42304.2	61827.6	864641	2.98453e+06	125154	115627	116996
P97603	94999.1	143054	81795.9	102837	86349.8	87530.9	132254	90335.1	171406	98641.8	108324	95690.8	132039	67426	69011.9	100294	323626	85421.6	63904.7	85500.1	146076	153178	64577.4	99425.3	128252	128387	100647	138682	105173	92773.1	86089.4	82614.2	116353	79082.4	81250.7	127279
P97605	58150.8	68594	90670.5	87895.4	37462.8	75740.1	98986.1	51643	40232.1	62461.5	98223.6	75136.1	79826.9	35745.7	55632.7	83493.5	78440.4	74479.3	50930.1	67201.3	100139	96145.6	32173.8	53525.2	83978.9	62351	84086.3	83500.8	70037.9	84763.2	59011.4	55386.6	106702	62825.5	65317.2	119666
P97608	8042.8	2705.86	30013	10627.6	9484.11	24547	24177.1	16588.6	7507.04	17953.6	17405	23461.5	9802.42	32125.1	21490.1	12151.9	11472.6	16018.1	26391.1	35287.5	14989.9	7812.33	20670.7	11429.8	7394.16	22305.2	9599.06	12011	23543.1	35806	18318.1	14901.4	14422.1	56533.5	11872.2	6357.94
P97675	37044.8	53203.3	43317.4	42162.5	25432	57902.8	69219.9	889887	39326.7	263756	194201	72561.6	46692.3	157005	21080.9	42164.3	23463.6	32233.1	33532	85252	43428.7	33350.1	33338	354714	58357.5	42358.5	145526	45617.2	66456.7	79229.8	76361.8	64349.1	50162.4	493898	447279	44328.4
P97697	20991.8	20876.4	23446.3	18997.5	21339.3	16011.8	20429.9	75749.6	14963	21960.8	20960.8	21717.6	28289.2	18520.1	37007.1	21611.2	15616.4	18185.5	18690.1	22595.2	15411.1	20788.8	28021.2	33667.2	24252.8	28149	20617.5	17383.2	13733.2	12976.1	16032.3	13083.3	17717.2	31392.5	25981.4	24292
P97710	61412.9	50151.4	52008	57913.5	86638.8	61411.3	60602.7	72045.6	123262	50311.6	35173.7	49953.1	44031.1	15623.9	48436.6	37848.3	268904	54208	46653.5	46953.8	96107.9	62218.5	29292.9	42611.7	41287.5	35926.2	51271.4	73569.6	67088.2	35485.7	60871.3	41814	50146	42976.1	42079.8	36525.7
P97829	63282.1	89997	60625.9	56205	71482.8	79172.9	94398.2	89436.7	87098.6	65052.9	92191.4	72159.5	61130	38239.7	42057.2	66812.9	240136	63790.2	42350.2	54890.7	71254.4	78427.7	41709.1	42114.8	59316	56397.8	59119.3	61982.1	70072.9	59798.3	95843.1	66208.6	72935.9	100458	46208.2	70453
P97840	302120	157542	345470	458768	687846	206206	933272	1.02109e+06	277112	225607	552895	564302	232541	284435	256405	285957	398039	741070	475097	331670	555562	559512	204520	288868	526887	15734.7	10513.9	12460.3	783452	4365.58	15356.2	5942.27	503282	25945	27158.7	19361.5
P98089	34390.6	108946	16255.1	17466.5	59735.7	788516	54767.3	5.41206e+06	351966	505378	465355	38793.1	47443.4	492566	15351.9	46710	7959.2	9728.86	10703	35504.1	9808.23	2702.37	1302.44	603757	35114.4	41245.1	246956	15545.9	5325.66	32098.8	97595.7	11451.3	25112.3	1.22878e+06	1.14094e+06	11764.2
P98105	8257.1	21486.3	32574.3	10318.7	10216.4	20038.1	21497.5	28712.5	23450	16924.8	36669.6	12194.7	34670.4	21219.5	7272.19	28938.5	63655.6	18059	15388.3	30494.6	23588.5	51329.2	5947.69	26579.6	16826.5	15682.2	17492.3	32024.8	59403.8	20352.4	10753.5	28125.1	20323.9	24421.6	15787.5	19052
P98106	5572.07	33670.2	15817.8	12845.6	189886	133515	139023	131812	122990	53620.6	45613.8	39577.3	12171.4	14034.9	6763.75	29321.1	1.1163e+06	108840	85644.6	70159	82285.9	76888.3	13188.5	23769.7	18835	36057	23655.2	24408	101458	78014.6	58731.8	72518.4	60372.6	54734.2	41407.9	50921.9
P98158	3.0132e+06	3.04263e+06	2.70904e+06	3.13059e+06	1.14122e+06	1.90633e+06	4.08288e+06	2.25386e+06	1.51208e+06	3.47409e+06	4466651	4.34476e+06	2.68558e+06	1999512	2246095	2.70539e+06	1.19777e+06	2.42256e+06	1.85674e+06	2.25398e+06	3347578	4218223	2585035	2.50991e+06	3.46736e+06	2.97318e+06	2.29169e+06	3.40696e+06	3286443	2.71128e+06	1.67611e+06	2.33035e+06	4079617	2264586	2.20529e+06	3.29078e+06
Q00238	188329	251834	197413	232517	541721	544159	500553	445604	635370	363512	218757	370104	212747	133545	133118	173848	3151628	616910	348454	289233	508065	493934	193401	242591	273635	235285	177023	206496	355638	340914	301215	288973	402473	258341	265376	290884
Q00495	156295	209721	94640.9	104540	171712	185984	192441	146521	244539	181867	126610	169024	145926	82992.5	91815.4	120217	795260	163590	103522	155325	276962	179174	98830.1	150757	142644	82722.7	89660	140961	167967	125178	86723.5	112619	205559	124194	117314	131606
Q00657	337090	161591	219191	230911	352247	193350	340779	129147	459643	152033	202736	212863	246124	144729	358188	180458	205160	158462	315389	128734	193238	275465	239606	140045	262075	206829	280821	204976	196139	196543	273008	130481	294873	338674	330590	163948
Q00715	38695.4	78260	95142.3	109761	98283	52829.5	36563.8	114329	60331.1	234042	57412.6	35687.8	55218.6	62363.4	35635.2	29770.1	135389	42359.3	36770.8	29391.3	31612	97632.9	79767.5	65878.4	50521	93853.6	100849	46660.6	49333.5	42837.5	77451.6	64576.9	92876.9	78309.3	75049.2	28879.7
Q00918	12716.6	22716.4	15888.1	13980.7	18551.2	12459.6	22905.9	2457.65	9680.91	12791	8174.15	6323.45	16217	20593.6	11412.1	15289.4	90920.4	10299.1	1814.34	12000.3	9701.14	22754.3	6648.89	7023.75	15918.4	9984.12	16000.8	19877.4	11229.7	10641.2	12553.1	6288.54	9605.5	7153.68	12762.8	13713.3
Q01177	4.28702e+06	6.20506e+06	3.39704e+06	2.90905e+06	4425739	4.69461e+06	5.33421e+06	2.36571e+06	6.49828e+06	3.61662e+06	3.29975e+06	1837774	3891262	2571985	3.00924e+06	5.14028e+06	3.70892e+06	3.18131e+06	1.86806e+06	3.53828e+06	4317302	6.58039e+06	2633127	2.64756e+06	5491579	4.89976e+06	3.36776e+06	2.11679e+06	4369646	5143444	3.71497e+06	2.51158e+06	5.76236e+06	3.94036e+06	3.77948e+06	5258724
Q01205	1.08967e+06	1250836	724355	742206	1.36405e+06	874082	956567	359219	1.03164e+06	1.08219e+06	978809	884575	836913	616605	593847	994684	6.43516e+06	482060	518955	734492	3.19128e+06	1.01639e+06	389376	476663	1.40628e+06	1.22722e+06	983416	588424	1.4081e+06	1.27097e+06	1.00519e+06	762026	1.00562e+06	502512	505619	1.23222e+06
Q01460	1391577	1.84937e+06	1.33856e+06	1330087	1.74803e+06	1.94711e+06	2.503e+06	1.84633e+06	2.69656e+06	1.6797e+06	1789428	1.58254e+06	1.18156e+06	1.10091e+06	1.01026e+06	1.68123e+06	2.95329e+06	1571572	1.02217e+06	1.35356e+06	1.66072e+06	1945567	926348	1.51943e+06	1.64796e+06	1.42896e+06	1161533	1340127	1.797e+06	1.68287e+06	1.27461e+06	1.47416e+06	1748387	1.43188e+06	1.45382e+06	1719442
Q01984	13500.4	14699.7	5765.59	5647.7	11809.5	21486.9	23000	14478.6	6714.75	26850.7	8740.6	28470.5	7496.82	21897.7	11960	9148.56	13018.8	12425.5	17109	32898.5	19674.8	7182.77	16569.2	16381.8	11712.2	12625.4	11254.4	12353.1	21779.7	33490.2	12278.3	14500.8	5894.65	18854.1	28093.8	10111.7
Q02401	3985.82	9503.9	23982.7	6328.72	16306.3	5750.27	8725.81	125591	14141.6	108834	86232	7134.88	5354.35	22168.5	20163.2	15652.8	34829	10659.3	12064.6	4886.88	11823	15972	14529.4	238163	15130.1	4232.37	25509.8	7979.53	7454.74	14829.4	9121.45	4578.65	8574.86	108461	105956	13291.7
Q02765	127590	161509	112342	102720	532628	365957	206325	534940	163280	113197	146788	39946.4	116336	67408.4	186406	130983	434052	197629	194590	140743	96375	94377.6	174647	217615	186548	63756.2	139997	157284	191599	58168.1	257809	165149	139647	231544	231919	197254
Q02974	42808.4	46435.5	50424.9	60148.4	24779.8	84393.2	87512.7	59983.1	31221.9	78318.7	62017.1	58309.1	32041.4	56119.9	89679.2	36318.2	24949.2	84713.1	89069.9	81893.1	26903.1	30194.4	100970	37075.1	55577.1	70438.6	73511.1	46370.2	85658.2	114487	93832.1	80468.9	52948.6	72467.6	66537	38809.1
Q03248	9847.86	10453.8	11793.7	12166.6	10704.7	14934.8	21221.5	14807.6	7312.39	14117.8	24451.6	18451	20577.4	18119.2	14077.6	18357	16957	31939.6	27166.1	20286.9	10299.7	6020.28	18930.3	5596.54	9877.87	30286.9	10677.5	14174.8	27624.2	37775	34256	28206.6	11813	31925.1	15094.2	9278.58
Q03336	124673	66126.3	167578	150990	224738	415622	318763	268438	266748	359217	262491	320948	88399.9	225133	229251	164460	525451	395094	435866	464807	166457	99626.1	398655	143106	171861	182603	211524	92964.2	393568	512556	368039	327424	185934	263427	247162	140469
Q03626	563724	278497	320256	448870	546098	106505	267714	393145	264380	91838	175761	150951	346820	356983	495272	420146	537534	481910	315316	263147	144040	334667	179781	228307	366013	241983	203834	593147	180766	132745	145253	281333	154135	151994	156627	286879
Q04807	2.00376e+06	5474400	1.69495e+06	1.91342e+06	1.91786e+06	4594006	1.76144e+06	670790	1.94309e+06	4411376	1.67585e+06	1.63684e+06	2.3646e+06	1.00355e+06	2897898	2642417	7.57672e+06	1.09213e+06	3.11332e+06	1.90126e+06	2.56377e+06	2.58268e+06	2931015	2.64943e+06	2.39735e+06	3189242	2791497	2.28933e+06	1.86533e+06	2662574	3257445	1.22418e+06	2.06292e+06	3.58838e+06	3.5936e+06	1.98588e+06
Q05175	90507.2	64259.3	104041	93731.5	229088	195471	32255.7	115389	458831	158473	78155.2	228608	74375	74714.2	28580.7	109048	241251	59042.2	34127.4	93619.9	163154	71553.7	72750.1	42365.1	97862	105090	82666.7	41139.9	113144	141402	121617	105084	79089.4	103109	112501	112598
Q05511	24312.1	19654.7	14641.6	17031.2	15363.5	13614.4	21568.8	9519.82	14605.2	18298.4	15460.2	28580.7	20033	19822.8	19049.8	18974.5	35619.7	25823.6	18616	18340.7	23452.6	22367.6	14257.7	18370	24707.7	16656.5	27337.2	22072	20110.9	20129.4	29027.4	17601.2	26902.3	17923.6	12043.8	16033.2
Q05695	26514.2	43168.9	33735	45548.6	32012.2	41640.5	32241.8	28798.5	51189.3	35107.4	43795.1	38485.3	39032.5	22955.3	37713.6	24779.7	53324.9	32202.4	32347.7	31808.1	34278.6	69767.6	33304.9	30655.8	45168.9	42881.1	38639.6	60154.2	40926.5	34056.5	31280.2	37839.3	43688.3	34468.5	35872.2	58105.9
Q05820	527610	928359	452820	268293	301925	331284	310260	132846	475147	277098	190385	182760	442052	299350	494052	585038	516984	396195	264640	279019	929608	923629	590435	438786	641905	356469	533423	433291	278388	179910	309254	315294	470993	254396	277898	680507
Q06000	125637	82654.7	56914.3	53869.4	28729.2	20443.5	33552.2	5739.93	44453.3	78457.2	10254.7	23150.1	11070.6	98375	148274	32098.3	1356.72	51410.8	6045.58	5521.2	32285.5	112871	56958.6	42825.9	12318.5	30141.7	81925.9	24385.8	12491.5	32474	58569.7	57397.7	14968.2	108386	33092	8251.15
Q06496	82055.1	34847.7	24359.1	25980.3	26182.7	159044	80359.6	13323.4	11401.8	83492.4	64377.3	88140.2	57505	74043.2	36243.1	72825.7	126562	3097.09	78454.4	123944	110924	95742.7	121021	63455.9	28654.4	43583.8	48920.3	29193.3	113380	120451	36510	49706.7	77993.1	45935.8	55618.6	89574.7
Q06880	269827	393926	154360	167884	292053	313832	137081	91483.4	475437	258745	218401	276193	250906	189817	201664	216987	1.46384e+06	113523	165477	113699	307558	344432	112378	101872	172843	259091	288470	173583	120738	110808	293400	100043	172977	173564	170072	234250
Q07008	5846.38	10198.3	14816.8	4760.54	7051.94	14301.7	15001.5	4279.25	11789.6	10261.4	6685.71	4503.78	9972.04	7149.26	10389.4	8172.3	31063.2	7773.43	5526.04	6128.6	12898.1	10747.1	5891.04	8193.59	7103.62	9063.45	14095.4	8828.31	10843.1	10611.7	12220.2	12030.7	6283	13540.9	14263.7	8732.94
Q07116	19232	35015.5	12390.9	11561.3	12462.1	9678.07	8007.92	64080.4	32958.7	35414.6	14075	17541.5	18126.2	18183.9	6641.15	19030.1	336502	8641.7	5201.32	8121.91	172963	37823.2	9501.49	20842	21237.1	21406.8	32981.3	9476.85	16665.2	18539.8	14529.3	10291.3	19422.5	37475.7	33908.9	28878.7
Q07523	15659.8	28628.9	23178.2	21388	29992.3	25610.7	37547.3	26749	17857.9	8241.24	39656.5	20839.6	14119.9	20448	27246.3	8922.9	22731	8263.59	83333.6	13087.1	5443.68	4501.39	26871.9	12931.8	16243.6	16032.2	8467.74	5445.49	24304.7	18346	35392.6	7503.33	22475.8	5344.41	2254.09	7940.9
Q07936	38138.1	34015.7	42964.5	43773.9	43088.7	22922.8	11356.6	25271.7	38920.2	67939.2	77016.9	41133.4	29804.6	49523.3	14010.1	41158.1	54712.9	10440.3	14846.9	38810.4	47532.6	14346.9	16170.3	70745.3	21915.6	33188.6	20233	15451.6	21153.4	39889.8	11683.1	20028.2	38097	18432.5	18866.7	29822.5
Q08406	20568.2	37458	19762	26846.4	61857.7	42821.1	35375.5	38718.4	103006	24805.5	19816.6	25853.5	18316.2	10142.2	17860.4	28949.5	101724	27335.1	19969.1	23334.8	104842	44702.8	11986.2	20943.7	22400.2	21627.2	20580.3	29409.5	31441.3	22015.7	19711.7	21440.2	20359.9	23081.5	18446.5	31579.1
Q08415	22793.1	21203.3	41760.6	47803	53267.7	21882	45334.2	29028.1	6591.53	24455.4	39285.8	32900	23337.3	35035.7	55546.5	14894.7	121335	32111.7	62092.2	46906.9	21674.7	10825.2	76814.7	31056.5	43579.7	34470.8	26718.2	37845.2	33812.8	40538.1	31308.1	40299.6	31798.8	29278.7	29575.5	32607.3
Q08420	218014	238804	165679	228569	435672	370407	307745	211551	450633	156796	143552	219532	196551	135959	156391	194872	347537	493077	218914	254628	370350	316365	115091	163142	240195	175168	171916	160526	425097	211998	339969	148335	233240	115087	106358	179901
Q08463	164313	181829	5746.14	178186	207249	201844	204199	168314	268285	176553	139771	250793	125223	102926	69699.4	137994	606468	111922	121235	182136	283012	246141	134655	155039	140286	140794	97201	84117.5	184361	116313	210033	165452	177790	145672	139605	207766
Q08464	103056	138638	77835	87612.4	106284	123096	121208	78615.7	194497	113249	91242.3	110484	71999.4	68274.5	75663.9	116659	352399	50709.4	69078.6	80827.6	146228	149594	60713	73941.6	108195	94608.3	95035.2	67574.9	93389.4	105603	103914	70107.8	134952	88992.4	89967.6	128637
Q08849	7479.19	4672.74	4938.71	7679.42	7546.54	11472.4	4971.66	10898.2	10896.6	5980.6	7096.24	10112.3	6617.7	15105.5	3488.4	3540.26	6233.69	3591.92	5300.47	13971.6	10064.8	6717.83	10332.1	9991.22	7864.58	8525.46	6788.99	4927.4	8276.7	16796.9	6485.8	8253.1	6792.49	4255.65	9206.23	7676.82
Q0PMD2	559562	300574	507031	575966	163923	264874	408059	177583	276096	364617	177170	331990	532127	368234	378025	581866	270396	145024	181608	373909	458774	432198	244287	447663	606399	532747	316854	753712	371905	270718	209904	296281	460326	192696	189216	584353
Q10743	9972.53	11803.5	2432.76	8426.8	6065.1	17085.5	21978.5	20536.5	885798	14725.1	14463.6	17036.8	12697.6	20002	6609.84	15608.5	23409.2	27398.8	13857.5	21584	29778.9	30383.8	21267.2	9258.15	16910.4	11959.7	16158.1	13621.6	12270.3	20691.1	6292.53	7380.93	14088.6	7750.36	12850.7	12886.2
Q10758	25984.1	46757.5	31920.8	75238.4	109498	90394.2	75290.4	219105	323644	134196	254463	59300.3	53070.1	53123	36923.3	30279.4	157038	36313	95505.6	49826.9	73430.2	45672.9	47311.4	184228	29212.1	59105.2	29142.5	30363.1	29710.9	39691.8	25918.3	71219.5	62077.8	175490	179354	45916.3
Q1WIM1	108460	156550	110821	115417	67426.9	90603.2	138682	77937	138065	132569	120237	106328	111863	72824.1	70548.1	78051.8	220438	81969.9	61751.7	82644.2	148095	163693	61416.8	84698.9	132476	135403	106228	142198	102508	134733	73607.2	92242.8	124884	98362.9	95698.7	122466
Q1WIM2	24113.6	32588.2	15614.5	22035.4	19234.1	17094.3	14710.8	20506	22893.2	24714.4	19880.5	16084.4	18655.1	14845.7	16649.4	22148	42322.1	19710.3	13411.6	8442.38	30272.2	24970.9	7014.25	18242.5	27937.7	23827.1	11316.4	21911.8	16451.9	30363.3	11584	14377.4	14994.3	19290.9	18226	19177.5
Q1WIM3	13093.5	32831.7	12545	13321.6	138779	85721.8	30444.2	8297.52	51480.8	9029.42	5919.11	3378.31	13913.1	13011.5	23058.8	32494.4	220628	83062.9	23531.3	25370.5	10620.8	22284.3	15363	21138.1	17468.9	10403.6	19518.9	20037.2	18480.6	8274.16	42538.6	22269.1	12577.9	10967.8	12567.9	21620.7
Q30KJ2	55516.8	152295	1.16115e+06	54297.8	119221	32151	30394.7	11716	234984	28641.5	407948	339680	113839	30113.5	64274.2	61168.9	51356	11601.1	4571.73	12078.1	160252	18866.3	323649	69793.7	88386.2	184247	54141	44700.2	66285.3	10309.8	15242	66623.1	726030	34113.6	31412.6	58082.1
Q32KJ6	102616	103702	109085	148874	40360.2	53326.6	114296	115294	21827.6	116064	158767	126588	86876.6	56127	48868.9	66829.7	780897	74941	68646.1	80258.7	89591	125598	118699	132130	146085	103750	92868.4	104000	124014	116006	48561.9	101954	202383	64219.4	62086	146879
Q3KRC4	147753	265518	69892.6	99901.2	72493.5	269603	51437.6	62462.1	98374.6	182559	260612	235007	140314	118812	93286.5	117333	122431	30113.8	66903.8	238322	436832	300688	155857	94465.1	103161	193171	122691	86237.3	63429.6	306949	32524.2	28072.5	118704	107803	173551	102867
Q3KRD8	51900.7	55250.4	37200	40300.4	61053.2	37272.2	24196.5	47081	61434	40276.7	28868.7	30415.8	38759.4	28309	42167.6	42022.5	95007	35381.2	33007.5	32933	29198.7	40874.7	43404.9	33859.5	35746.6	43733.9	43434.9	44689.6	43219.7	36002.7	43055.3	37863	38213.9	37301	37180.2	46556.9
Q3MIE4	13134.7	14776.2	39891.8	25904.6	31307.1	36921.6	23872.2	26671	13530.3	26382.6	23006.1	33701.1	38281.5	59594.7	40383.6	17098.3	35348.2	29402.6	52132.7	45095.2	30272.2	23787.5	46317.4	35031.9	34611.9	43032.1	19183.9	17468.5	28158.1	61504.9	27086.4	31622.3	26785.8	25411.7	26091.5	18803.3
Q3MIF4	14675.3	16650.5	21290.3	19029.7	7999.15	22923.4	18684.2	15890	8660.54	16161	14418.1	22634.4	10972.2	29012.8	34061.6	9686.34	7923.63	20640.7	29914.5	24617.1	7939.33	7173.75	42347.9	12615	15949.4	28420.1	19366.3	17050.3	18143.5	30939.9	21051.4	19129.6	17259.1	20864.6	16651.8	18403.1
Q3SWT0	12117.9	18448	11255.1	6638.9	17397.9	15195.8	17636.8	6548.97	24224.6	15701	10683.3	13259	7876.63	6886.34	6550.99	10922.4	37432.9	13939.4	5735.19	8737.43	20650.9	21464.7	6367.5	3434.51	12502.8	15498.7	9462.9	10620.7	11106.3	14248.1	10021.2	8308.19	14904.9	6075.14	6370.25	11803.3
Q3T1K5	8665.49	6581.5	13435.2	10800.9	7995.2	9706.15	11365.8	22711	6399.18	21505.1	17541.6	19505.2	8476.02	12350.5	11081	7948.9	2886.46	9929.81	14070	12254	10350.4	10400.4	14201.5	10786.1	7749.09	13585.9	14023.9	6716.88	14662.6	19374.2	17086.9	12684.6	10899.4	14939.5	20174.8	8971.77
Q3ZAV1	22146.9	4910.32	14921.4	11401.1	14567.9	49638.4	14068.5	4299.28	14203.3	30225.4	23625.5	48156.9	13878.8	23717.8	11498.3	21648.7	3253.6	5555.78	5061.89	56793.6	14811.2	10718.8	31906.2	24006.2	8829.72	34774.1	17602.9	10016.8	7488.48	79172.5	2563.5	8286.29	23826	4868.59	12634.8	11739
Q497B0	32945	41528.7	22471	20510.4	17352.7	34467.9	14527.5	20684.4	15654.8	41812.3	25334.2	27671.2	21141.1	49121.7	34052.7	27753.4	8550.41	34955.9	32956.4	41977.5	17327.2	23878.7	40399.7	20780.2	30270.6	34439.1	45825.3	25670.6	35967.4	40637.7	37281.5	42469.3	32574.1	47611	48263.7	30499
Q498R7	23965.8	51851.7	17810	25191.2	64143.4	33759.2	76442	8314.12	46590.5	11186.2	10069.3	9532.37	13984.5	19299.1	25597.7	73360	99524.1	64160.3	19063.4	37039.5	8508.64	32541.4	14939.5	41668.4	12200.4	16205.3	16388.4	10729.4	50977.7	9452.96	22642.9	39586.4	14073.6	15836.7	12910.1	34534.9
Q498S8	32443	63380.8	22329.6	31797.3	31320.3	48058.1	40325.2	19737.3	81161.1	43188.7	31257	29257.9	23335.9	19934	24636.3	34465.2	103027	18176.9	17074.9	25670.8	69204.3	70688	27852.8	28860.3	41615.1	35024.9	37481.7	25857.2	39659.5	29356.2	25654.5	28853	48107.2	33758.3	25906.7	59608.1
Q499T2	504614	464294	382061	409390	605530	468124	713583	397543	629314	382034	434206	480994	387987	258876	339258	585068	1.35652e+06	410578	362069	389785	542936	520336	247088	336651	502521	404953	403194	508022	582811	428827	366751	450452	479109	354740	335078	534231
Q4FZU2	218990	315245	242555	506125	242753	600042	524723	317681	306656	315390	395836	190962	115908	48001	242142	211722	277230	154540	291943	420063	107742	226885	341680	282387	204042	209884	68087.8	161049	388189	483060	284078	491917	351836	220318	230619	544191
Q4FZV0	206829	118603	190074	177501	56069.7	37654.2	199386	73289	18897.4	122494	180190	215440	170662	91673.5	118705	183364	52296.4	82891.6	108363	87585.2	150199	125672	108992	180445	200933	91988.2	62600.5	158226	124988	72509.1	80658.1	102417	196730	64782.4	67618.4	149974
Q4FZY0	2280.98	1922.54	1667.13	2414.79	5157.55	2029.54	3947.19	14101.5	5917.97	6991.29	3267.5	2438.16	1029.52	2769.07	2325.08	2874.87	8627.02	4193.41	3319.03	1753.15	4546.93	2930.6	2034.92	5411.69	3512.77	2942.39	3721.72	1321.01	3044.2	2965.65	3578.91	2216.05	2458.18	2442.47	3624.11	2262.16
Q4G075	24491.1	21812.8	98915.5	19589.6	85206.2	73958.5	24531.3	725377	136595	68882.6	134778	19712.6	54942.9	58857.7	31415	21189.4	109754	85922.2	68285.9	27092.6	21392.8	14492.9	32746.3	126570	14151	17829.1	63162	13484.3	52596.9	19962.4	64244.3	63268.1	27890.7	147022	144198	17712.6
Q4KLZ6	19748.2	9554.87	45074	28416.2	29032.1	72584.3	50220.8	24729.3	20289.3	49053.1	29949.5	56031.1	26533.1	65044.4	40777.9	24508	21583.5	11936.6	69371.1	75144.6	28809	11335	55207	22194.7	32850.6	46396.4	21803.3	23095.3	54978.5	68111.1	49574.7	27356.5	32754.9	26792.1	27025.5	15507.9
Q4KM73	43187.7	74527.6	56177.8	57797.1	27693.3	55144.8	35138.9	56695.9	51387.5	50041.9	29082.7	55759	38550.4	70991.6	81321.1	42806.3	41682.9	60149.9	58163	52395	29636.8	42275	73969.2	26948.9	46408.1	78321.6	63870.5	41146.2	57879.8	82778.8	66113.8	60191.8	31293.1	58095	54542.7	63183.7
Q4KMA2	3105.77	19987.5	56303.4	21444.6	75689	71749.2	37135.5	30133.7	33641.3	26172	13964.5	8755.87	1.12145	15552.6	51796.4	15318.1	85271.3	53511.1	18337.2	29231.5	12079.3	26732.5	38993.2	21717.5	20842	9375.05	19916.6	57808.4	29682.5	26349.5	58617	29799	10259.4	62126.3	14640.3	14165.2
Q4QQV8	55841.9	54933.7	38644.7	41134.9	42591.9	38495.5	71185.1	36758.6	71122.8	57339.5	47622.6	76306.9	55303.5	36845.9	20864.3	51825.5	69098.3	33668	41592.5	61155	82400	121562	44634.2	34788	49196.2	54758.5	46072.3	38755.2	98739.2	70201.7	111246	25984.1	81413.8	73785.9	49594.2	49157.5
Q4QQW8	429472	329184	247381	241522	598890	276093	308645	141870	407636	275816	251946	243094	283199	160398	150427	428907	697871	218280	164342	231735	489590	360936	176543	393747	328820	204331	200154	321177	236272	168386	148803	200249	331164	169331	167244	439460
Q4TU93	10645.9	13525.2	9128.07	9644.6	7750.21	11939.6	6590.05	5853.85	6906.56	11445.3	11841.1	6340.98	3781.84	5965.37	3888.59	5633.56	16473.3	7062.05	3914.99	6865.13	16467.5	14176.2	4465.17	4948.39	5773.02	7229.8	5223.12	11025.3	8843.4	8313.28	2973.71	4229.92	7691.65	10682.3	8793.01	11845.1
Q4V885	197804	452776	269732	222625	1291267	583947	489970	253567	874736	204162	167940	121027	202480	227904	446719	455684	2.05094e+06	516956	415702	268116	265097	618009	390038	344611	405683	156367	361787	337502	374179	125775	558892	338681	285769	238777	243947	454560
Q4V8I1	40393.7	70205.3	63412.1	52675.1	81638.5	33370.9	117324	55155.1	69750.6	43559.8	71560.7	46197.8	43615.1	36831.8	28661.8	44054.8	106938	51585.9	47032.2	55793.9	118656	59402.7	38013.1	50683.2	67747.3	48721	62862.9	101251	63026.2	52284.4	62218.9	79095	75376.2	54462.4	51452.5	85636.4
Q562C9	73742.6	89126.5	65728.7	66794.5	18702.1	57128.7	53190.2	30872.8	52180.6	68265.4	49783.1	51916.3	60481.6	53062.4	56006	75407.5	188714	44126.5	32871	55824.9	74058.9	110132	47486.2	67071.5	59658.6	70995.3	68679.5	70316.9	55640.5	54204	42105.2	60398.6	66519.5	36784.4	40673.5	75528.9
Q568Z6	219106	128783	142055	180251	106023	167779	127047	146826	197738	235877	209886	321389	185980	154026	111916	171488	181203	69217.5	114990	163401	290371	170908	93505.7	919054	179017	183816	98346.9	970256	163862	219924	116605	83539.4	188481	121059	122081	193450
Q5BJP3	10970.7	10284.3	17277.8	14406.4	183042	67653	21531.9	36681.2	61990.2	19986.2	11035.1	13712.8	14467.1	12397.3	12661.9	6618.86	56621.2	11682.4	20937.7	16173.5	14212.5	18830.1	24975.9	25130.5	4833.11	11774.4	12134.6	15797.5	14193.7	13144.1	26614.7	11234.6	17219	16604.7	16600.1	9555.8
Q5BJP9	349756	247469	13510.5	13398.4	12890	17357.8	9865.73	13733.7	10061.7	12159.9	13452.2	23841.6	451383	31741.5	18666.3	7111.78	89162.1	3352.76	21133.9	108498	564142	3360.24	19382	32682.3	6635.38	14351.2	9563.58	193410	4265.29	17865.6	31408.4	20995.3	130913	11526.7	442753	12893.4
Q5BK81	36456.4	46374.9	37560	39688.1	16246.5	23650.2	28966.2	37984	22141.3	13848.4	23396.4	38517.3	38767.9	45434	37793.1	37224.2	56958.3	30073.1	17702.7	26721.4	27627.2	39209.3	31616.2	33944.7	44083	54418.9	57137.4	35840.6	38528	46021.6	24858.5	29356.6	35327.9	33417	41938.1	28207.1
Q5BKD0	74856.2	84963.7	134751	194033	936083	215562	118258	33593.8	192087	194545	158688	96094.4	217291	112510	290026	198277	91305.2	83879.9	60412.7	124333	347441	177648	200172	344415	120647	92091.3	179066	278045	262767	216140	160909	167428	357991	135879	137017	263745
Q5FVF9	702782	831484	704852	730127	172975	518747	833565	514917	195581	395757	564294	456006	580119	382182	482118	549514	285284	439347	311504	365801	429331	506466	260121	360300	833531	617170	503712	583716	585304	600034	360984	346775	707676	322506	300259	577579
Q5FVH2	281696	166467	228025	259216	41038.1	117364	217464	112149	22491.5	223162	227821	236281	145872	139494	194982	177165	74204.8	124375	89684.3	85532	206641	208915	129131	238635	96561	131557	61922	254131	60252.1	107413	62568.2	145887	108370	52783.9	52571.1	279272
Q5FVI6	8635.75	7851.97	9405.51	7137.14	9998.48	9170.96	7646.1	4726.06	4453.69	12458	9493.44	10398.4	11105.8	23156.3	15248.8	6729.37	5855.24	5492.61	11020.5	15030.5	6378.17	5955.87	15868.1	6835.56	8626.26	12331.2	7070.1	11071.1	10262.1	11044.2	10618.4	4129.31	11601.4	7303.64	8398.04	12206.2
Q5FVR0	871081	1.1386e+06	803965	822954	2994534	2608425	2.49569e+06	2.78758e+06	3.45277e+06	2.15515e+06	1.39922e+06	1.77161e+06	966407	740542	737316	1.10442e+06	6934562	1.67686e+06	1262743	1.38749e+06	1.73716e+06	2.17947e+06	789546	1234750	1.25797e+06	1.11628e+06	675192	1.1084e+06	2.03909e+06	1488850	1931746	1.91579e+06	2142747	2.08808e+06	2.07715e+06	1.84939e+06
Q5FVR3	15914	31249.9	22611	21806	22450.5	19846	21623.2	11030.6	26120.2	22148.2	22703.3	16780.9	8496.31	11602.8	21848.4	17121.5	36689.9	9882.59	6429.61	15275.3	10919.7	39302.8	10774.9	26806.9	23155.4	19413.5	18573.3	20865.6	7555.14	14536	6781.28	11651.6	45070.5	13440.9	11892.8	23309
Q5HZW5	154623	217580	144426	140656	184092	228997	187899	127564	327229	168594	185139	170085	180483	92315.2	105890	124935	661544	144769	141573	157264	248619	261681	118834	116938	239272	164810	188716	163645	192992	143128	193083	155188	196793	119947	143530	191111
Q5HZW7	16798.2	10155.5	26374.3	36732.6	27946.7	31559.5	34272.6	63575.5	39392.7	62236.3	40398	34368.5	34341.3	30975.3	2633.27	7696	74539.4	13619	13596.4	13447.3	44136.7	35567.3	9782.86	21608.9	24504.4	29271.8	17825.2	11702.8	26732.8	23767	22481.3	15453.8	25668.2	20871.2	20235.4	23007.3
Q5I0D1	18452.7	26328.6	18536.5	17482.9	11111.5	24718.4	16007	42151.1	18115.9	30316	17053	18790.1	14353.3	25689.7	21469.1	18281.9	8269.68	25950.8	18231.5	21532.2	11788.6	17231.7	20526.5	17090.2	16201.8	25003.4	17762.1	20605.6	16010.5	27991.2	15274.6	20528.7	13559.9	20255.8	20558.8	24228.1
Q5I0D5	137120	171763	217534	205481	107833	134792	185248	57716.3	78925.1	97778.5	196648	142934	157100	108503	124767	172972	579796	142790	113375	104152	96753.6	154368	96902.3	105205	198010	152109	99677.3	162194	87622.4	197486	84420.6	179301	191177	59306.6	92994	145340
Q5I0D7	88579.5	101990	94182.9	124674	53338	76096.9	93089	139007	73370.9	69137.3	84118.5	74505	87152.4	108743	249639	67540.4	16276.7	115063	139813	95883.1	42833.8	37574.1	182142	70526.7	89513.9	122443	107871	95621.1	88156.4	107499	106193	88896.9	57031.4	77189.4	76085.8	60814
Q5I0E9	49964.4	328.036	18158	16923.9	38956.3	109486	37948.4	41575	32022.9	92751.3	67098.5	114625	48475	74139.8	4737.08	40189.2	25191.4	33375.5	8695.95	151228	66363.4	3781.07	39845.1	38087.6	18418.5	45248.1	18307.7	14682.6	16573.8	169866	28775.9	31541.6	52623.6	13073	12973.2	18104
Q5M819	15231.8	37319.8	32730.4	35134.5	14892.9	25362.2	26794.3	5244.07	3672	3132.89	16413.4	19450.9	7776.02	33946.6	67712.5	29612.8	10712.2	11335.1	32424.2	22669.8	19511.7	16459.7	67156.6	15810.2	23942.2	39923.7	52901.2	40107.7	24196	18871.6	27336.5	25374.3	16103.3	21535.1	25987.8	51215.7
Q5M843	11687.1	21365.4	14186.2	16900.8	1456.29	11347.6	17945.5	16075.2	15367.4	11556.6	5838.19	7176.54	23147.1	5671.8	10411.4	11071.6	10501.7	20318.7	13703.6	12822.9	7867.54	25611.1	12047.6	5781.86	16511.6	5450.18	8346.17	10596.1	15054.9	13893.7	10871	6960.31	21287.7	7090.81	9080.27	17658.1
Q5M871	104027	163445	106002	84922	67695.4	127389	153760	78989.6	242522	121774	103927	89158.4	99655.7	89443.5	80032.9	78747	567145	57617.3	45381.7	77461.3	138295	215345	72962.5	70280	111133	92106.1	100996	88362.2	82621.9	91589.9	70194.2	90517.1	124172	88659.3	82901.7	139607
Q5M872	26271.6	19280.5	14755.3	29638.9	8916.07	15439.3	28276	24264.4	25858.6	23645.6	25952.2	40110.4	29151.6	21926.2	14843.4	36066.9	32607.4	25372.1	20896.4	36588.3	39174.7	60062.8	12846.8	41578	54106.8	33184	23619.7	53528.1	48767.3	25612.4	18265.9	43249.5	57914.6	28092.7	28793	56887.6
Q5M876	139083	111973	176366	155774	280273	371388	512297	476079	485838	405393	287398	286688	110004	190029	210536	170059	330456	302292	291996	361515	211071	132996	280078	135115	205304	212824	173350	123962	395152	473888	272212	324100	233520	257348	252413	156833
Q5QE79	15423.7	24758.2	47242.3	35548.2	43071.4	7716.69	37642.2	22875.9	103259	36954	40194.5	15467.9	28259.8	20714.2	27546	26384.2	55385	32709.3	774911	31232.1	33579.3	43847.7	34492	86005.8	31982.6	20888.5	35206.7	36497.5	44010.1	22569.3	11452.3	36749.6	130158	28346.3	31885.6	74355
Q5RJR2	19544.1	30338.1	15188	25023.3	28876.5	20506.6	24036.1	19558	22882.1	23710.8	25588.9	19852.1	17806.8	18235.2	21548.4	33279.1	30715.4	27725.1	19654.3	27398	17798	34397.7	19516.2	21728.4	31656.3	17651.2	12936	18991.5	25460.3	23100	18812	13008.5	21345.3	22039	19648.2	19523.3
Q5RKI0	18033.5	7318.64	7054.52	8287.91	8415.31	162792	97867.1	20774.4	5010.67	16198.9	130541	12365.6	3817.65	16611.6	11158.4	13588.8	34377.5	13013.9	12464.7	15529.6	5381.43	5208.77	13769.3	8827.15	6006.8	8414.2	10780.9	7739.52	9129.04	13701.8	234246	7771.27	3688.63	2913.17	8492.83	10751.8
Q5RKI7	111028	27031.4	82630.2	64612.9	64768.6	297085	26954.1	56189.1	69583.8	229808	217090	395858	164986	202979	60653.4	111121	21188	17101	22988	345135	261674	58987.1	109912	85490.4	57355.3	109562	86348.1	43591.9	54768.5	424021	8243.04	31729	170641	62214.1	66285.7	71320
Q5RLM2	14654.3	4324.95	25713.4	14064.4	29399.1	17521.2	10244.9	18342.5	18438.6	14566.6	35509.3	54753.4	19237.6	20771.2	8514.33	13338.5	3578.89	17910.2	9508.53	24601.9	23009.3	9186.58	6470.12	11628.9	35259.4	23339.3	7433.81	9432.18	24378	79229.8	18105	14064.5	27168.9	6491.41	5665.21	12240.2
Q5U1Y4	955.902	1163.13	1471.16	11377	394.566	1634.85	2410.46	2837.51	5052.85	2440.52	14684.7	1777.57	767.567	1350.42	1979.95	769.544	14718.3	2092.54	2240.61	2332.76	2985.77	8638.31	2230.89	5700.47	1483.83	1587.24	1783.1	1253.77	2246.97	3216.02	2179.77	1434.6	13083.5	9482.51	3895.15	183.976
Q5U2Q3	161676	196132	229090	244783	126633	392921	436260	299649	71068.1	244751	260237	296141	144877	230313	254800	166881	35649.4	351588	363231	398485	168756	120317	313544	148040	263137	293765	255617	182189	409287	485898	429791	334848	195483	246128	237109	184674
Q5U2U2	12932.4	20583.9	15066.1	11795.8	24055.8	25215.6	23709.9	12681.6	35669	14106.5	12260.7	16493.1	12839.5	10927.5	6221.07	18623.1	36941	15055.2	18894	13478.7	18687.5	26458.1	12849.5	15038.9	17006.3	24165.4	20339.8	10068.8	26081.1	20086.2	19726.7	16821.4	12993.3	9739.99	12969.2	19195.6
Q5U2V4	10656.7	20353	23836.6	20464.3	10732	14449.6	19785	51434.1	9427.68	23527.6	42591.4	24227.2	28271.5	34140.1	10750.3	19492.9	10060.7	15372.1	19449.3	10424.5	30005.5	15255.4	18551.9	50982	11854.7	13108.2	13949.2	19681.2	18888.2	6146.82	12912.8	13705.9	26159.8	27061.2	52315	27063.5
Q5U367	74148.2	82619.1	63454.2	48662.6	7020.62	44605.4	61978.6	16134.5	1672.62	14499.1	47163.3	17870.8	106387	46389.8	38447.3	52860	20797.2	87865.6	78345.2	38576.8	23654.6	102890	44200	44119.5	56623.8	71577.9	57206.5	81107.2	24327.5	94360.2	53179.9	82431.5	72395	48862	50789.2	58580.2
Q5XFX0	16111.1	24253.5	36983.4	10047.7	26123.7	17847.6	9844.52	37730.3	26905.2	24876.9	24766.5	32013.1	7811.22	9425.24	29070.7	19925	54719.6	23242.2	25250.4	3191.11	30893.8	25711.1	30984.2	2896.7	6707.38	11954.1	27812.7	5987.17	27747.6	21559	39900.1	4960.62	7668.43	41224.4	13629.9	25498.1
Q5XI32	9351.43	3350.67	11101.7	9937.59	8435.44	11405	12364	18652.7	3875.55	15593.7	14993.1	15316.4	5383.91	9735.42	8482.06	8297.35	12220.1	7781.9	8516.1	8627.32	5903.86	930.679	13207.7	3477.91	29151.7	10524.3	7479.54	6565.5	11523.2	19051.5	7528.74	10029.3	15883.1	10697.3	8441.32	6691.58
Q5XI43	4382256	7.42431e+06	4.22285e+06	4423750	4.36373e+06	5469228	8744710	3.02639e+06	5003966	4403008	3.05752e+06	3.64765e+06	4222864	3808772	3486928	3.71268e+06	2.09908e+06	5704239	3.87565e+06	4274458	2.24864e+06	6817987	3065398	4099834	5.749e+06	5408975	5.08774e+06	5.23289e+06	3.71799e+06	5.45058e+06	5689806	4873866	4937008	5654906	5.62719e+06	4794958
Q5XI73	94919.9	101523	146904	149949	99964.3	139116	182676	227602	140838	194941	140519	190185	106107	149487	200124	82053.7	22425.5	200740	216862	209937	124278	88324.6	202662	128572	130753	177709	158049	120154	185238	287044	199332	195725	152446	146811	155522	107296
Q5XIE8	23432.6	29167.5	31596.7	21404.9	20613.6	17746	36654.1	33935.8	37550.8	25754.1	25920.4	34168	20955.3	18213.9	36124.4	31803.3	40205.3	36315	24752.5	20526.1	27455	28252.2	12098.2	89263.1	34426.1	33090.6	28081.6	14977.6	37146.2	29791.7	20723.7	16554.2	22719.5	39578.3	39945.2	25443.8
Q5XIL0	46329.7	39699.1	24320.7	26737.6	33986.6	27168.4	37263.6	26183	43357	28350.8	26936.9	32435.4	28838.6	20666.9	13231.1	28150.4	105735	19561.8	13168.9	19681.2	32309.2	42978.4	15406.3	17155	29426.7	33711.4	29157.5	29597.2	33533.7	35135.5	25046	22609.4	23919.1	28585.2	31185.8	43140.9
Q5Y4N8	18293.3	22613.4	18466.5	11951.1	33568.7	53417.2	35055.4	27281.6	214517	106394	27675.2	108872	17550.6	13044.8	12925	19402.9	138934	21853.4	30475.8	42961	167651	170672	75129	54654.7	16272.3	11855.7	18012	20492.3	29065.8	17309.1	16805.6	19735.9	40289.5	30062.8	28708.4	33198.3
Q5ZQU0	19969	45124.1	22149.8	31834.2	54903.7	47765.7	49470.8	34132.2	34112.4	27824.1	43541.9	22103	23256.3	21041.3	33922	20382.4	59259.7	59386.8	45645.1	30128.8	37916.6	42143.8	14857.7	26233.7	38609.7	20624.8	18503.4	22740.6	32511.5	26471.6	29463.8	27296.4	27800.7	20501.7	20095.3	24351.2
Q62632	90167.8	121886	79041.3	126996	46021.7	79399.3	114296	103487	121399	85106.4	57933.5	94294.1	98866.2	52831.6	50298.9	65844.4	149239	80947.3	48431.6	69895.4	95977.2	126168	28963.9	51775.7	115930	112986	76737.8	83139.1	112356	110215	62656.2	56195.3	106954	69969.3	65550.9	73989.8
Q62635	27588.4	49958.4	7302.48	9501.73	39905.9	9207.01	30947.9	2.52588e+06	169640	235600	447538	23292.5	24868.8	324272	4225.84	28510.5	27137.7	13978.1	2382.75	15271.1	29503.5	3215.79	25076.7	516105	21080.8	27776.3	118164	14342.1	12404.7	6185.63	45853.3	5852.1	7922.93	591723	566343	6331.75
Q62636	3330.76	7175.41	6387.13	3901.92	7066.94	5871.67	3136.99	4889.47	8585.65	9469.6	5892.1	8187.49	5573	10678.8	8083.21	5745.14	5067.94	6754.96	6480.67	8694.1	2829.58	5481.32	8791.5	4034.31	2754.34	9917.67	4778.51	3661.8	6950.48	15609.7	6730.75	14824.8	6024.5	4582.85	7599.18	7817.44
Q62638	54207.3	66929.7	50493.8	47426.9	39902.8	14645.2	48333.1	18898.1	78372.3	36299.9	45073.2	53328.2	54369.7	35791.1	21611.4	53972	114833	26460.9	22040.7	23783.1	28359.3	49710.9	19091.2	39153.8	53411.9	45739.7	36895.3	50012.6	22200.5	34952.8	24993.4	39511.9	52239.4	35598.1	31616.3	52854.3
Q62687	57360.1	7127.71	17758.7	15629.2	38109	116239	17496.9	9770.43	50329.1	105256	60744.1	115502	46321.4	84783.8	11210.2	60794.4	11864.3	1218.15	8100.17	140692	86093.3	24011.2	49474.4	37226.9	18850.5	49489.5	28326.5	16035	15569.8	167841	4210.13	18831.9	43285.7	26263.2	20772.8	33465.2
Q62714	5529.02	10782.1	9456.65	5804.57	681541	939347	96904.3	332613	445343	178976	86095.3	157901	14307.4	6018.12	69512.2	8785.48	252664	109863	122024	70688.3	180019	45179.7	29523.2	14855.8	12056	11910.2	5586.67	12813.6	225497	98162	136426	35327.6	161336	59771.7	81074.4	96189.5
Q62740	520321	541117	270488	146105	1026159	650076	394884	86800.8	1.5141e+06	576839	369412	252453	389936	182836	191278	246155	1.04624e+06	398284	206731	331617	536505	677330	222430	251732	535437	234643	375776	235916	522263	271134	492874	234976	736305	308574	332361	417901
Q62745	91808.6	72060.9	71725	61482.7	198740	94063.5	59576.5	67773.5	101781	62695.2	89121.6	71831.3	137346	22357.7	50741.6	95329.2	108813	54029.8	47154.3	61576.3	168813	103840	42819.7	108813	76608.8	69444.8	78975.8	59226.3	76017.6	92007.5	41487.2	39673	148947	61022	111507	121713
Q62786	180144	249508	165976	200842	92320.3	153315	253951	123160	136536	149903	164137	189401	161285	107509	107518	185484	148248	143771	83438.3	137777	197118	200400	85864.2	114530	215050	188661	133166	176618	177721	229946	95667.8	151737	190452	103424	96643.8	192947
Q62812	3356.28	4269.34	7099.46	5406.63	6918.27	3878.51	7340.87	15083.1	6609.7	3779.44	7392.89	6299.94	4926.89	11799.3	6180.57	2741	15091.6	6538.01	8773	4739.46	2741.89	3424.17	8717.01	7668.09	3868.82	5500.6	4075.33	2837.48	3868.57	3986.13	4258.44	3907.48	5564.73	7378.07	5247.96	3480.29
Q62867	5.46354e+06	6531234	4103684	5531534	5031771	5862677	7.17492e+06	5790562	6141447	5985550	4.78269e+06	6.31646e+06	4641625	4.00669e+06	4277490	6.318e+06	13707403	6510310	4559337	6.08219e+06	8448858	8702454	4600422	6336760	4489684	4.07158e+06	5919818	4.93382e+06	4.42569e+06	4.48586e+06	4831393	4.57038e+06	4.39796e+06	4.45385e+06	4435422	6.49138e+06
Q62894	13487.5	17791.4	20051.3	12620.3	16359.3	3718.53	17301	10765.8	23969.8	8928.27	15007.4	14070.5	26304.3	14090.8	14942.8	15527	43666.4	22802.3	12656.6	9929.13	13347.6	16242.9	13368.9	9969.75	16143.2	16006.3	10973	7010.38	9198.79	12564.6	16601.6	12776.3	14702.1	10239.3	15334.4	11731.7
Q62930	165654	138372	137672	149371	714846	206671	323826	71705.5	338281	175740	284697	143816	166180	81945.6	240938	197444	140051	386057	337791	218049	202293	272267	214796	224803	111240	117233	98384.6	144854	201902	301440	285567	260528	289311	324534	320641	379492
Q62946	21703.5	88223.8	89296.3	49545.7	29193	25436.4	86767.6	12717.5	49795.8	37921.7	46670.8	42218.8	96330.1	38466.7	48381	49358	31569.6	47370.9	37555	33001.4	58911.2	106033	48749.4	58198.3	59618.6	49818.8	88260.4	46804.8	73768.4	37985.8	53565.4	78014.2	75229.1	46305.9	48941.1	73449.7
Q62975	18077	18375.1	20822.4	30328.5	55160.1	28876.6	25785.2	19078.4	37304.9	17842.1	25325.1	19311.6	28336.5	13541.2	47009.7	26037.7	46868.9	31849.8	42137.7	21961.7	19209.2	19249.5	12757.2	18953.8	19368.6	20360.7	17129.2	15461.5	21432	28290.9	29932.7	18218	17686.5	29822.2	29231.1	15403.3
Q63041	6.45714e+06	7683737	5407873	7.32754e+06	1.9679e+06	3.5578e+06	6422092	3.34383e+06	1.66289e+06	5681521	6.16738e+06	6.43986e+06	6532737	4.11394e+06	3949634	6592414	2.94346e+06	3.28767e+06	3.37749e+06	4764862	5865015	7.32156e+06	3.80865e+06	6240744	7.8508e+06	7.14106e+06	3331001	7.52462e+06	5672165	6.77605e+06	3381230	5.89264e+06	7.35128e+06	3.95272e+06	3.91889e+06	9666975
Q63083	454799	318793	208796	209408	154473	117774	197324	101007	586196	160537	87412.3	216505	301134	201793	370607	480116	355934	104842	259127	168560	205085	470529	277772	233998	213032	293382	357693	251762	144562	132990	248056	269728	177845	347849	329091	282014
Q63135	15490.5	26133.9	19285.9	16686.6	42285.8	29785.8	279348	19373.9	36852.7	21634.3	28726	14986.5	29551.6	11903.1	18621.3	17035.6	61233.4	17540.3	17556.9	14497.6	24269	25072.2	13364.6	20862.3	19311.4	15492.9	16374.6	15828.3	23609.8	18491.1	21974.5	13253.5	30421.1	15328.2	15486.7	20538
Q63150	15234	19957.4	11436.6	9070.98	4453.38	15725.1	15607.5	6436.92	10060.3	16215.2	8399.13	10021.8	9375.21	18677.8	19798.2	8770.82	11861.5	12725.9	21474.5	9878.19	14438.5	8384.65	19536.3	11639.7	11122.8	14656.3	11657.8	10554.9	13335.4	36487.5	9062.24	15379	12085.6	14239.2	16729	11509.6
Q63207	320522	359021	535009	273687	97415.1	236180	499743	240449	20657.9	180758	424261	6677.91	415730	251186	353553	375385	62280.1	240211	244623	300919	985.334	338575	348675	177325	290594	294425	503423	7191.2	282077	305090	546146	286314	262037	473265	206286	50841.9
Q63228	4996.76	6012.31	6944.46	7860.6	7729.39	8746.1	4177.6	11837.1	10005.7	14511.3	4343.9	11865.6	5177.85	8894.99	7387.75	4299.89	14347.2	7051.65	4156	6425.21	5003.95	7496.78	9014.79	6508.43	4503.19	6823.24	5355.23	6214.21	6763.69	7290.23	6525.97	4924.49	7106.89	5501.36	13779.4	13080.1
Q63257	8051298	10542292	6.33718e+06	8595524	13841077	11210182	17654832	11928010	7405084	8.09311e+06	6.77206e+06	8362279	9248303	4829664	5.12993e+06	5667383	19404314	12562967	7380650	7.77275e+06	10357582	11623903	3.92143e+06	4683901	8596052	7.69298e+06	7.17383e+06	8701815	14449288	11248157	10541862	12310639	10270284	6448647	6.42384e+06	9407187
Q63270	19076.8	21279.2	27917.1	30738	25434.2	42975.8	27808.8	26812.5	19316.9	38176.4	28307.6	40727.8	22214.9	55449.5	33635.8	25756.2	2403.67	40022.7	50678.3	54905.9	23387.7	20247.6	45724.5	11900.9	31186.8	48730	33959.4	23950.2	37738.9	76695.7	29412.8	39895	25248	26718.4	27114.4	19648.8
Q63313	9006.43	4337.22	11382.2	6034.6	47824.6	54834.5	85614.4	28954.6	27529.1	39974.8	38050.4	56314.5	6889.79	4979.63	5244.27	7683.24	43244.2	15175.8	62565.7	41163.6	28891.1	10967.4	6068.88	15201	11318.7	5652.71	3008.07	6697.37	105768	59058.9	46018.6	34618.2	51815.6	25502.9	24423.3	16132.2
Q63317	307084	253744	261414	277940	59558.8	171950	52980.4	113336	192043	137506	53803.7	287316	222243	211852	66520.4	255916	662767	137321	91414	62960.2	263749	366328	35632.2	141923	237938	218224	179544	214872	115546	87553.7	70964.5	58278.9	190854	25718.7	49130.5	46136.4
Q63321	15878.1	22562.8	22967.8	17708.1	9941.9	12514.4	13220.8	17174.6	13027.5	13646.7	15237.4	5115.92	22761.9	16194.8	3974.95	2890.38	21368.5	28623.7	6953.06	12235	1	29812	6225.72	6824.86	16387	21714	16710.3	8065.25	13253	20030.8	17557.3	23075.6	20556.9	12770.2	12488.5	25825.6
Q63355	19713.1	9365.52	32931	17766.7	37069.8	45205.4	7412.38	29199.1	16669	34085.5	22654.6	36416	33553.9	60659.2	7875.84	17486	16435	10708.7	18296.6	52978	31312.5	12675.6	9409.21	13955.7	30125	35845.2	12492	12124.4	42484.6	74226.3	15045.1	7936.86	27049.9	8308.09	14506.2	9417.18
Q63357	890334	870777	764564	875738	424816	641612	1.94332e+06	892524	507139	1.16172e+06	1.44875e+06	1.31364e+06	741734	621298	970103	858102	1.43221e+06	815935	607168	732031	1.05073e+06	1.23189e+06	769177	777858	861693	920553	739745	1.167e+06	1.04459e+06	828946	517187	687782	1164463	639582	665055	1.01265e+06
Q63416	124645	216397	142496	130224	214593	242380	189018	91775.3	151650	138990	112112	82635.4	108853	96104.7	269763	246022	212906	164943	158709	141312	149004	152266	132889	182147	207350	115759	111049	121560	205836	134179	161172	131477	213377	162387	154300	190087
Q63424	66012.5	23400.7	31920.2	35066.7	27027.4	119326	18910.4	28446.8	40846.5	95758.2	80101.5	161349	70858.5	120638	11540.7	55531.1	74990.2	13072.1	9102.78	145436	101604	37421.1	35754.8	37032.2	53182.6	80687.8	39288.8	25613.3	32539.6	218520	21606.6	19001.5	57209.4	14942.5	12841.3	31619.2
Q63434	41002.9	60266.9	55049.1	28717.6	57700.2	38347.2	34342.7	42818.7	68375.9	28172	34688.4	42503.2	25494.3	7972.41	41385	43301.7	46319.4	38002.7	42974.5	37920.4	44846.6	40639.3	51209.8	71676.6	40547.2	22703.4	69610.6	47938.3	53659	16232.3	69032	77860.6	49140.3	57477.2	58961.7	83385.4
Q63467	623296	582185	812812	306296	172625	202702	407098	224993	518540	617627	557612	407660	494820	358091	500271	799928	325716	180895	201683	351877	677059	547169	166346	452369	1.0882e+06	445621	610360	605020	615160	567124	420426	485783	789742	252293	237821	588571
Q63474	33054.9	51944.3	33414.9	45029.5	18595	36596.2	60450.2	28416.9	10343.8	39998.3	36096.2	42993.2	43608.8	25634.6	33044.5	51732.8	29077.4	42895.3	38998.9	40659.3	64796.1	52093.7	33823.6	46738	45386.5	35096.9	34102.3	38529.8	38619.4	47918.4	33931.3	36898.1	53577.5	29492.8	30733.6	46458.5
Q63475	9338.63	17262	11618	14910	7179.74	11495.2	8484.46	4301.62	15049.4	6955.15	8181.2	4153.12	9880.74	9177.29	23520.7	26113.8	17270.3	6249.55	7686.38	8102.53	10048.6	12416.3	10331.8	14664.2	11123.9	8052.78	10552.1	15857.5	8132.87	4926.09	10502.7	6712.7	6893	6203.54	7300.55	21039.1
Q63493	5865.93	2858.11	7122.62	7953.86	7801.75	5143.23	3420.33	11318.8	6865.88	7867.27	4318.52	9141.85	13206.8	4500.29	7496.22	3453.01	19208.9	13464.2	9361.36	3890.59	4601.01	3040.15	17870.4	12925.3	7098.42	2759.38	6541.34	5020.35	7148.95	2238.01	13257.2	8700.44	4115.83	4304.22	6813.34	7206.94
Q63514	39357.4	48256.1	28446.8	33719.2	252283	118785	83781	54295.5	183141	58875.5	53352.6	33374.1	21882.6	23996.3	28706.9	45662.7	402285	114570	63538.2	69333.3	71952.8	93116	29817.3	52229.4	34653.9	27381.1	30594.7	44724	81113.5	43422.2	97403.8	58725.5	67848.9	82216.9	89128.5	85121.1
Q63515	28658	34512.4	45683.9	43641.4	76784.2	63341	73547.2	83490.1	111906	53632	57465.6	39960	19657.6	27556.6	33687.2	41704.5	199593	71302.5	45548.7	75549.7	57386.8	55780	18750.3	64938.5	52207.5	24589.4	25159.9	30433.8	39056	87202.1	51834.1	39746.3	73932.9	47489.5	101412	62409.8
Q63530	44747	39246.2	116194	111702	33665	99827.4	154733	97656.9	29356.5	89114.7	89793.3	79905.6	55577.9	104228	200737	58383.5	9468.54	99381.9	160071	121288	42073.5	37288.1	141815	53420	90270.5	89611.8	58576.5	62348.2	84582.2	181020	89856.5	107232	75523.4	36495.6	47177.9	42797.9
Q63556	304369	362734	277536	285550	1.42946e+06	653466	668656	624879	745740	117328	169980	90248.2	330074	198816	385553	391094	3.088e+06	564975	317684	271526	221489	284008	169325	165596	336629	295277	271967	267377	481334	280811	598985	325015	264871	248797	221928	323398
Q63598	35754	14726.9	33461.1	49019.7	38208.1	44783.4	36856.8	43388.3	37698.2	49751.4	26709.2	37318.2	30793.7	48981.4	29121.4	37727.6	28985.1	27313.1	44227.2	53351.7	40867.1	25346.8	44703.5	25872.3	38932.2	39350.7	28836.7	21159.5	41714.7	64051	34674.7	28656.2	31046.6	26925.7	24337.7	22723.6
Q63621	298918	322365	234430	259475	460161	285262	281803	251702	435541	173590	183150	163300	318324	193276	259906	306181	683471	322606	183565	207617	213537	258451	141476	209679	332048	225864	212054	296587	217515	193771	192911	201680	243814	203737	204459	256398
Q63661	2373.74	4786.68	3747.01	4905.56	5621.08	3211.58	4630.06	11120.9	11250.1	6472.17	5959.01	4210.26	4813.66	3300.37	3233.72	3787.37	19260.6	4446.49	3469.16	6286.05	5297.62	4599.63	3545.35	5256.24	4959.98	3494.39	3774.03	4653.79	3145.56	5294.77	5465.28	5707.33	3947.91	7850.02	7656.65	3294.05
Q63678	24399.6	28060.5	19939.9	19912.1	103917	16619.5	15866.8	9555.61	33546.5	15915.1	14663.6	11898.9	23000.5	16263.5	38561.1	41137.3	13513.1	23363.1	16212	17900.1	18895.6	21193	13961	27524.8	15146.7	18496.6	23469	22686.6	12138.3	15776.8	17788.6	16827.2	13436.4	19239.6	19671.6	26544.6
Q63691	421591	601318	439698	423366	836830	645090	758174	429372	396695	323296	432370	438708	365072	223351	363077	468180	1.31381e+06	644976	619336	486819	435748	460512	343521	430782	728783	471262	420414	603492	761927	392176	562270	439233	527814	227951	230246	465979
Q63716	88993	72375.2	107781	91294.3	95192.9	134990	162279	218074	118407	171617	122754	135163	70307.7	153213	117241	76869.9	56832.4	157994	155952	169508	82639.4	50014	132839	88836.4	104606	116660	129621	60454.2	180632	244931	123093	128858	101242	134585	145790	74713.1
Q63751	65743.6	70783.9	155962	180876	647619	206782	31203.7	39732.3	625835	135051	56719.5	77451.1	113889	103195	65867.6	195798	119244	21355.2	19969	194464	234955	368207	114839	437248	26988.1	101945	176899	123838	90067.1	49218.7	247253	56571.6	281842	100003	91930.1	190810
Q63768	5496.16	8958.97	6787.56	6196.08	14053.3	9034.28	16966.6	21583.5	11315.8	7500.79	5891.73	7718.68	7148.61	4596.47	11618.8	3727.98	14037.6	4886.16	7183.79	8126.21	4063.17	6724.98	11610.2	12502	7142.75	4956.81	10403.4	4376.76	7683.88	6722.33	11044.9	7459.04	8402.22	7428.48	6723.15	4684.13
Q63772	183448	63591	137965	90279.3	109585	36207.2	88092.4	8589.21	60613.4	83715.3	72850.2	111653	121414	85093.7	73013.8	107948	179828	36133.7	71315.2	30987.2	54778.5	83443.3	53385	38612.9	103997	74435	65598.4	101995	8359.41	23610.1	45225.8	31115.5	93046.6	75234.4	71580.9	120449
Q64057	23201.7	11333.7	32811.4	19741.8	8676.28	21160.3	20824.6	9395.17	5985.11	16280	17354	19432.3	20679.9	33316.2	41917.8	16749.3	4473.82	9304.73	36067.3	21692.2	12334.2	15098	58808	13234.5	24580.2	27117.1	22609.6	15834.9	16341.6	36581.1	22445.2	21545.4	17492.9	15652.5	27141.3	19234.2
Q64119	64543.9	25729.1	104750	105816	68509.2	94869.4	99468.1	122929	93068.3	176420	126257	166684	84677.2	128239	91449.4	79260.3	69394.8	78376.1	66361.7	104367	157445	205632	95851.4	134338	68448.6	113734	60058	90229.6	118601	189746	79327.3	79977.6	131859	102830	102399	119828
Q64194	29069.3	18445	15195.1	16211.4	17830.7	9755.85	22058.1	10660.6	3926.41	14906.8	19009.6	17308.6	17370.9	8772.93	9583.75	23857.4	8887.23	11830	11303.2	10740.1	35081.9	28290.2	24338.9	32806.9	23767.6	20218.5	10571.4	24573.5	17600	10133.2	11404.9	18856.9	32117.6	16032.2	11479.7	31321.5
Q641X3	103251	94177.4	101061	80010.9	189593	29379.2	109608	61360	139265	72461.4	90867.6	108617	99069.8	78770.9	59720.8	92262	209756	84393	39009.9	43172.2	102334	116225	56059.9	107391	96449.8	70620.3	49157.6	90341	84577.8	42389	50308.1	61032.3	88411.8	46028.4	51658.5	100055
Q641Z6	23797.5	7421.44	32019	21631.2	24186	39070.3	11061.1	33574	17211.1	35316.4	29776.1	43294.5	26784.9	54184.8	12741.5	25299.1	10377	12163.2	26464	54923.3	32562.2	19912.8	21594.3	16419	36815.5	31773.5	20720.5	15252.9	53953.2	62014.5	24065.3	15932	36433.5	14141.8	13942.5	19468.1
Q641Z7	46239.6	49711.4	31636.8	33598.9	49043.5	45214.3	53115.2	33381.1	37103.5	46294.8	39078.8	51523.6	40979.6	42513.5	27812.9	32748.2	71403.9	34649.3	23283.8	17379.9	51225.8	59051.2	26562	27029.3	37606.2	49477.6	38788.4	33125.5	31979.2	36724.5	21250.2	25844.5	49747.2	37559.5	36822.4	38283.6
Q641Z8	35284.1	33438.4	30666.5	33340.7	11101.6	25526.9	6395.3	21999	17946.5	31705.2	21424.4	39527.6	43054.4	46787.6	27506.8	33916.8	8672	28414.7	30769.1	29723.5	36423.5	20816.5	27082.7	26665.5	33482.4	37819.5	24801.2	22095.1	19495.2	40869.7	23863.8	15953.3	23900.3	33798.5	27174.1	30395.2
Q64230	3.98351e+06	4.67661e+06	5.0283e+06	4486940	1645707	6662506	7881651	6299104	2588641	7411048	7590796	6653565	4.38524e+06	3.39848e+06	2.41585e+06	4306181	3.54902e+06	4443315	3056561	4701530	8.30836e+06	6226991	3105218	3.94708e+06	5.59118e+06	5206449	2483709	5.72844e+06	7146440	8.28335e+06	3.19358e+06	6062726	6.97196e+06	4.38972e+06	4.32271e+06	7.65071e+06
Q64240	25169830	43411296	25549820	12967377	58502868	49374044	31783988	7.06246e+06	35134912	13719910	10216340	5012028	28312736	19205364	29238300	15673162	98822792	34372152	36342176	20917504	16396244	52795612	20076778	16846176	25447194	14051075	37483360	25601158	23471180	9361017	42739040	24298056	18584928	14106444	13581510	25793232
Q64268	14863.3	12395.5	13508.1	29123.2	7193.31	15577.7	5127.6	6142.7	11961.9	6683.5	8748.1	4546.04	32284	7841.25	48156.2	17936.5	2609.27	3064.83	14284.4	5958.31	14096.6	5714.4	6768.97	5969.77	8686.58	10151.2	11703.4	9281.13	1678.41	8735.43	6661.05	5555.47	8344.94	9754.5	10885.6	8072.04
Q642A7	920566	1.13755e+06	665074	831650	232562	585274	735728	544873	205108	743907	639854	845851	1.04773e+06	620212	347924	1.01392e+06	315609	457788	205123	572535	1.10894e+06	1.1276e+06	285804	783916	1.16545e+06	1.25466e+06	339973	862657	1.02756e+06	775037	228750	489664	1.04421e+06	234512	225232	732167
Q64319	1.02075e+06	273426	737694	783857	690453	2264659	273623	1139986	686669	1.91615e+06	1.72622e+06	3.03943e+06	1.24918e+06	1597022	454047	980868	244526	515143	454077	2.48888e+06	2.04931e+06	627521	1.13052e+06	751632	735225	1.21567e+06	810672	476562	959797	3743333	414080	597126	1.25261e+06	574226	585147	685003
Q64335	32159	23904.2	25038.2	26615.7	15139.7	19678.4	23834.6	14983.9	40793.2	25227.3	14317.8	22676.5	33723.6	19869.6	18764.4	27754.5	19173.3	27812.3	24177.9	32268.8	60251.3	68193	12718.9	18292.8	30198.6	23749.8	18007.3	32547.7	21705.5	30057.5	12513.9	26686.4	41886.6	20764	20097.1	27269.9
Q64602	231930	54941.6	441469	349479	281477	666181	497728	350854	228533	498126	401036	687093	275718	608720	286024	273500	66543.4	306249	690971	862027	382812	166772	435212	208200	353215	340901	215789	232197	631913	691537	578900	427028	279846	242516	243925	180622
Q64604	69361.1	100716	59806.5	79397.6	46205	29256.4	76005.8	31780.2	79754.8	63329.2	63412.1	74588	74228.6	39560.3	51607.5	68789.2	134997	39377	39387.7	48848.8	78925.9	104726	53272.5	62756.1	92902.5	84092	46819.4	87358.5	62467.3	78327.2	39268.8	50556.9	72039.7	49005.6	42820.7	82771.4
Q64605	17882	27668.9	20503.7	12318.6	15480.4	26741.7	24496.4	16806.4	28981.6	13189.1	12937.9	10586.2	22420.6	14958.2	23135	22478.9	36696.1	18096.7	13480	11917.8	65037.2	25028	13917.8	19325.3	24907.5	23484.1	21903	15498.9	20163.2	15210.7	21963	9241.07	18314.5	13374.5	12853.1	22609.3
Q64611	16772.1	4193.83	20490	26114	11048.2	32898.2	39805.4	21611.7	17840.6	44726.3	41923	44197	17731.6	26500.9	14553.8	24682.9	11953.1	37890.6	39037.1	58632.9	19214.5	8226.31	27431	25910.1	30503.9	20979.4	14079.3	20827.2	39586.5	64566.1	37658.5	32868.6	23859.4	24880	22440.3	16992.3
Q64640	20559.5	21572.2	12686	16111.3	6976.43	16861	11831.7	18844.9	13401.3	14888.9	13058.7	19048	4725.39	20091.8	18700.6	12498.7	15239.6	20767	18015	18530.9	3618.19	13538.5	19647.3	11469.6	14231.4	15687.5	14218.8	4135.58	15015.1	25676.7	19113	16927.5	13055.8	5820.3	4828.61	16216.4
Q66H12	222502	141484	152675	137171	79872.6	63755.6	128435	142443	42607.2	122836	103519	129851	210435	107535	106760	237775	102271	107445	57660.2	76189.9	257113	210337	83782	202310	214029	119684	103813	198942	102659	78482.4	80327.5	121758	142949	83809.5	82494.1	184862
Q66H59	3962.72	6407.96	8034.28	11370.5	11791.7	4045.57	9043.02	20990.4	10763.7	4641.63	6440.69	3257.66	8539.84	13681.2	32538.4	4496.82	23068.4	9033.24	11830.5	5558.26	4385.21	2282.94	26653.8	28911.1	5098.11	12099.4	10019.5	7694.09	4428.06	4760.84	7068.39	8510.03	7800.69	4846.81	4877.17	11702.8
Q66H69	2299.71	6694.21	7224.02	7133.15	7340.35	9522.96	6375.09	14165.8	7124.68	9370.77	7773.3	13718.7	8949.27	1048.88	8685.13	6418.06	15535.6	4382.53	13894.6	11477.8	18096.6	5273.32	10030.3	10601.2	8846.98	10648.1	13484.7	9916.72	12191.7	7141.59	10002.5	6824.68	11611.5	7055.09	9483.67	10253.7
Q66H71	10077	16985.8	5641.19	73223.9	14617.5	8885.39	36992.7	224671	16857.6	9077.37	25838.2	25482.6	9440.52	24083.8	17562.9	13537	134283	35405.2	13574.7	9753.91	11687.4	10473.2	32016.6	29751.9	12452.5	12573.7	20690.9	19480.8	12383	19393.3	19241.7	12471.2	73424.3	48203.2	46006.2	18770.2
Q66HG0	74583.6	37367.2	1.32915e+06	137608	116598	725115	997138	60149.6	41590.7	25622	26634.2	1.92845e+06	18062.4	19395.7	79289.4	28557.7	73064.3	33867.7	25632.3	685118	1.34394e+06	1.01087e+06	23529.7	35196.2	42951.6	21659.3	699419	34510.9	792832	30409.4	35845.5	829654	853402	42585.4	42046.2	28758.1
Q66HG3	3712.75	160.543	4230.46	3691.14	2864.2	9326.6	4649.4	9352.9	3440.07	4915.82	4525.12	8346.62	1404.5	6092.54	2190.96	1649.73	10259.4	8189.86	7736.02	6115.2	3839.85	4327.7	5442.83	571.426	3736.65	6175.47	2990.13	1736.56	6188.04	9096.54	6514.72	6673.05	4161.05	4677.56	4675.69	2520.68
Q66HG4	65277.9	88353.8	95618.4	173630	34329	64167.6	111227	59746.4	32346.2	76483.2	96563.4	92394.9	68063.6	68646.1	114467	74223.7	27079.6	90480.9	107892	100582	44970.1	40964.1	155515	73518.7	93713.1	94331.8	84220.1	76519.2	95094.9	149788	96021.1	99328	90083.5	109354	82051.4	77433.8
Q675A5	61344.7	37811.9	41403.8	46214.4	28379.5	75520.5	63782.7	24086.9	15557.9	58532.6	46239	43016.3	45301.8	26576.1	24859.1	62521.2	50284.9	34963.6	30566.2	38399.1	71014.2	38490.5	21745.2	57917.7	46357.8	28206.2	27030.5	37344.3	37821.3	27719.3	30883.3	29246.1	48559.9	18647.8	19718.8	58582.6
Q68FP1	4.07021e+06	9140394	4.62957e+06	4.67318e+06	13482459	8.208e+06	5220535	2.72236e+06	8960090	2.45513e+06	2458891	1.23566e+06	3430632	3.6053e+06	10024697	11363159	7.79762e+06	6989215	5.3644e+06	7.54668e+06	3.34528e+06	7.47123e+06	6329487	9939669	5.46078e+06	2.66881e+06	4.17743e+06	6469838	4788967	2.03082e+06	6632977	4.10444e+06	4.35015e+06	3733353	3.67149e+06	7.89949e+06
Q68FQ2	210907	277604	239949	227075	232805	277796	337263	235270	332053	216458	237533	202608	224938	149012	162424	232278	585740	236352	128604	199400	273057	314151	128860	163615	288880	246000	196585	234928	250202	263183	195829	194851	245381	180471	176968	241329
Q68FT5	19351.4	6952.13	12845.4	11290.6	18783.3	35458.7	26918.3	16858.7	16853.4	35319.3	20049.5	14039	24271.9	38864.6	16244.9	15003.5	4454.44	71379.4	52780.9	55832	41085.8	18043.8	36747.8	25890.4	26187.2	29587.4	33586.7	20346.5	50328.6	70516.3	44537.8	77370.7	35725.8	32971.5	36822.7	18013.9
Q69FH1	814.336	2395.55	3590.37	3450.59	12785.6	5874.38	1867.42	2417.26	13738.7	6794.14	1436.75	5202.84	1666.93	2974.27	3200.04	2147.45	13486.8	3400.41	4212.46	2823.65	15504.6	6767.84	3537.39	4404.65	4616.87	4090.83	3208	2014.4	4360.99	5477.37	6313.49	2000.78	4557.54	6087.51	7004.06	4606.45
Q6AXR4	223080	219781	197952	210060	288759	103015	318368	212373	314070	202456	256521	257125	181978	195254	127536	224677	533891	233958	89546.9	114992	178230	290514	113519	190608	283273	170551	124793	263137	198654	169489	107801	148984	223537	119995	118726	227866
Q6AXS4	94489.7	47497.4	61398.9	73441.1	38562.3	50572.9	28668	33452.9	23211.6	44697.9	34970.6	39533.9	71622.4	44339.5	81003.9	67084.3	19987.9	33732.3	60385.4	42003	27891.2	52090.6	50136.1	40596.1	50355.5	70363.6	45503.9	76440.1	46880.3	40460.7	41617.7	26786.6	47667.6	28727.7	31362	61766.8
Q6AXU5	6468.97	10465.7	6603.48	9088.88	28159.4	19464	10722.8	12390.8	16727.6	10110	6560.41	10320.6	7791.64	6663.25	8143.06	9080.48	59070.1	15864.7	17130.5	11620.6	8482.98	11426.7	7502.84	6122.88	6259.93	7814.07	8909.88	8184.46	11210.9	7124.35	8141.73	8650.89	6656.84	9196.89	10071.7	10982.9
Q6AY41	20539.5	6366.16	12965.2	10447.5	16456.2	25242.5	14150.2	8989.08	15466.6	22637.5	17125.2	38226.8	9371.03	27107.8	7849.27	9784.23	14208.6	3722.15	4982.92	43847.8	19045.4	6844.98	6551.4	7333.95	11122.2	20570.9	7281.33	3404.11	10502.7	49993.9	11505.3	20894.6	12268.9	11555.1	2471.17	11082.2
Q6AY63	6319.11	8503.66	12161	7508.94	11854.3	6434.95	12808.6	34306.3	18242.1	10484.4	8763.35	9796.89	4739.19	13480.1	12329.2	4955.85	8648.65	6173.28	8846.78	4610.33	7566.62	3870.77	15506.1	4164.35	6438.86	8765.14	13821.9	6368.8	5707.45	11170.6	14361.1	7957.22	8092.88	15465.5	17436.9	4719.76
Q6AY82	20165.8	26835	19080.6	34212.7	3779.11	17072.6	24057.3	9339.44	23530.4	22463.9	18297.9	18950.9	51722.9	20555.1	10042.6	20194.8	34056.2	7253.34	3901.83	7931.58	17063	19776.8	9969.78	13483	46542.8	25654.4	15548.4	9440	5997.95	21075.8	5424.86	7567.23	14077.4	56612.3	47913.8	11267.8
Q6AYD4	1.01914e+06	1611907	1.12483e+06	1.14064e+06	1.87239e+06	1.94695e+06	2.33396e+06	1.68507e+06	1.59598e+06	1.50853e+06	1.51893e+06	1.56562e+06	1.19627e+06	863161	751154	1.0986e+06	4457369	1.83579e+06	1.06899e+06	1.20668e+06	2.49283e+06	2.07421e+06	767275	1.12236e+06	1565290	1.41116e+06	1.28597e+06	1.33509e+06	1782070	1.69206e+06	1.37349e+06	1.27582e+06	1.65486e+06	1.24203e+06	1.32078e+06	1.59262e+06
Q6AYE5	52628.2	60767.8	39619.9	45705.4	21053.8	24369.4	35258	37343.9	26098.5	44832.2	39534.2	65928.5	51835.6	32708	24693.8	43884.6	101553	36929.8	23014.8	19939.7	30315.3	64662.1	22361.4	28283.4	44119.3	45399.4	39837.8	36979.4	35236.8	34560.2	25141.1	20895.2	54717	30947.9	37056.8	40836.8
Q6AYH6	8529.54	16573.3	17167.7	10607.8	19629.1	13438.3	9671.85	6840.24	16130.1	6692.22	8240.15	7380.85	12170.7	6693.16	10703.2	8007.37	21731.3	14198.1	11101.6	7053.72	8537.3	18015.5	9581.61	6697.41	10511.7	10335.5	15745.5	10923.5	10832.7	9884.83	16286.7	11345.4	9496.36	10171.2	11897.7	10982.4
Q6AYP5	179544	247922	179888	174482	189039	249360	300263	205003	236028	211827	165151	135931	233093	157278	126321	198939	801117	273736	152380	177074	275099	308481	112554	206655	353379	283863	198682	251389	270854	239984	139450	196689	294664	196790	184347	216104
Q6AYR6	8063.36	5067.66	4851.41	6229.45	13498.9	5072.92	3917.06	6281.27	2970.84	3106.53	3232.1	3047.01	4303.23	5881.65	3894.87	8092.7	19999.5	7844.6	8327.13	7795.07	3888.71	6350.74	2990.9	4448.25	2625.62	3976.91	4424.01	8310.35	2050.54	5574.3	5019.65	7500.07	5712.27	5373.17	4597.52	3478.84
Q6AYR8	4353.34	5317.64	5362.87	5166.72	3979.85	5756.12	5288.5	5451.57	4643.29	3050.53	3812.75	5671.75	3294.79	3287.59	3615.23	3008.27	14772.4	5154.17	4288.22	4583.67	2964.53	6252.12	9191.92	3312.92	4811.58	5814.74	3435.34	4644.78	3323.55	6932.81	3696.21	5491.35	5145.69	4459.58	4597.54	4225.31
Q6AYS7	157419	135835	212684	233092	248424	371898	334499	325742	261591	337962	258539	405225	158793	303482	298730	206487	126096	490250	526487	486789	239696	184489	558935	182341	234239	248079	332675	162041	430789	509825	445738	318191	248120	364648	422824	150257
Q6AYT0	89840.8	75025.7	178697	145565	135895	184304	204273	109405	124888	197483	194298	212204	92997.1	192142	106250	96224.3	20776	209664	213463	223085	112545	92878.2	164661	86999.3	151301	174165	142174	107700	208024	417005	163854	262706	156863	117114	115161	93698.3
Q6AYT8	94647.6	154146	76911	82571.6	148492	94849.7	83026	110816	212073	85850.7	108736	71183.2	203528	77242.7	48521.5	78394.9	252370	125066	80100.6	55341.4	111332	142160	55853.2	53287.1	108652	141905	118083	80800.4	94678.2	110050	113545	66959.9	86029.1	87616.6	93858.6	112293
Q6AYZ1	59508.5	28982.8	79477.3	70068.4	47990.4	87831.2	91711.3	80214	30793.8	96020.4	67328.6	88723.2	51123.5	169731	130204	40043.8	13886.9	59881.6	146961	90664	43888.8	63660.8	136221	41004.5	43821.8	102340	81462.6	48488	56752.4	67132.4	126512	56619.6	52232.4	64432.6	83610.4	50087
Q6BBI8	3546.72	3917.84	2546.93	3901.05	3590.07	4338.12	3791.88	3641.82	4335.41	6329.05	2866.48	3518.76	2929.37	3885.6	6745.05	4243.82	11399.3	5048.03	7066.54	5244.44	2180.9	1679.24	5518.43	4595.55	3770.04	5177.92	6558.58	4271.02	3621.95	7896.75	5350.29	8649.15	3638.41	4466.63	3317.31	1572.88
Q6BEA2	5175.19	13951.1	14631.2	12800.4	5564.67	18334.9	27878.2	13312.8	11003.5	12587.7	14903.5	23533.7	18777.3	10449.7	11317.5	7341.43	25864.2	21265.9	22853.1	12507.4	22728	25386.9	12618.2	10394.9	18735.8	16778.2	11358.2	16149.4	24776.3	16829.7	20160.2	23864.7	16482.3	13639.6	12613.9	11699.2
Q6DGG1	409687	300649	566551	567885	302858	673202	483157	223403	183405	426728	453771	411083	405924	373755	599170	660508	2607658	297076	509722	585934	231966	434462	654567	478696	694264	424062	374807	616540	605940	367972	532351	322197	497309	420286	404074	590844
Q6GMN2	10914.9	7909.04	7953.23	6074.65	3271.16	10482.4	3617.73	13886.8	5535.92	10116.1	8566.59	16657.1	12512.8	16523.7	10946.7	7499.63	29074.4	6061.24	13024.3	14202.2	17497.1	5916.69	26100.7	16951.8	10566.3	11887.4	14435	7576.18	12835.5	17334.6	18030	7457.27	9028.34	9588.81	8145.05	10640.3
Q6IE51	48216.8	43253.2	45452.5	20412.2	47367.3	44319.1	33507.8	18003.9	86038.6	35478	21381.6	20637.7	28790.8	21617.6	30924.6	49473.3	67458.4	24122.2	38328.8	28325.2	18780.8	42847.1	17739.2	49265.1	25953.3	34243	47910.9	23772.4	32462.3	22980.1	46050.5	46914.9	27292.8	33208.6	52226.4	48994
Q6IE52	365701	199163	190452	316702	335463	68459.7	177260	234225	190292	56378	104631	124024	216548	253944	310570	302274	351268	310832	191524	171662	96387.8	261202	118377	159259	261120	174676	153085	404475	102636	110175	86245.4	215276	97767.2	112119	98473.6	236229
Q6IE64	20925	22218.4	25365.9	36626.2	19760.6	29161.1	44446.1	39525.8	20094.1	27747	28281.1	40222.2	20772.3	15659.1	26726.1	19284.8	22629.2	78080.8	73258.5	17200.6	26974.1	38629.1	21514.1	19110.9	18384.7	29545.3	11702	19256.6	25150.3	33258.7	30628.8	37714.3	25914.5	14877.9	3229.77	17390.8
Q6IFV1	290950	281820	335769	333623	371217	574804	446809	605052	410894	363197	454890	180144	195866	298975	200194	233688	559831	297746	241648	289050	170303	219172	232611	289595	402996	216608	94446.7	150684	320293	387452	231617	539516	367921	294033	292294	311072
Q6IFW6	403259	330517	349939	603406	406870	614084	750058	703084	460237	440011	523812	251662	253249	298111	262794	242338	582685	463172	345704	514009	199665	306986	408050	277606	289324	211186	98934.7	175332	493214	519247	308095	515922	438123	263108	265085	454684
Q6IG02	130662	103822	90784.6	217004	133804	189052	264247	276243	156991	163716	187149	115079	101267	74768.7	91209.7	95415.3	231545	157657	121401	169156	94191.2	135397	168246	94622	95918	56134.4	28868.3	68353.7	166914	202525	116883	171007	157866	82675.7	81169	159065
Q6IMF3	633336	701532	827262	969163	1.02535e+06	1409972	1.30952e+06	1.49133e+06	774560	778478	887942	517972	593233	522223	556803	553023	1.09112e+06	771789	638475	970669	567421	661327	913257	685604	867574	516221	200343	433704	936102	982160	707685	1.17995e+06	874550	558229	531800	1321293
Q6IRE4	33115.2	28713	27356.5	21143.4	27856.4	28631.8	26295.9	20131.4	30683.2	34729.4	28223.7	69439.4	37060.9	35531.1	24341.2	49587.5	28537.2	23258.9	26132	17912.3	42905.1	22985.5	14211.5	45243.2	34555.8	25202.3	21941.1	29900.1	24548.7	36601.9	29408.3	17340.5	27087.3	46683.2	17081.4	42037.9
Q6IRK9	4.47563e+06	2058613	2824338	2.46198e+06	5600953	1.59389e+06	3604430	2.01657e+06	3231984	2.55109e+06	2.34066e+06	2.1087e+06	3.51345e+06	1785841	2.47311e+06	4075468	4469258	1547040	1430446	1747526	4.58148e+06	3.62618e+06	1913264	4.63879e+06	3566143	1.96434e+06	1.60556e+06	4084220	1.98004e+06	1.15489e+06	1.29851e+06	2135477	2.58984e+06	1427499	1.3966e+06	3.81272e+06
Q6IUU3	197921	166501	247756	254816	143345	196599	377639	323516	91856.9	174332	224703	310998	498820	114651	169340	164046	99453.9	200085	196790	159345	327254	180436	195286	260120	246191	289469	164109	385090	310140	170325	345802	384032	307004	145743	156203	236056
Q6JE36	16677.8	16061.3	15375.4	11633.9	15920.4	17119.3	12845	7005.15	14870.5	19152.4	10674.8	12046.6	8104.44	34519.1	17035.1	19659.6	10943.7	11952.2	15752.4	14116.2	13895.3	6661.8	9790.03	6311.26	9028.41	25327.5	12943.9	9129.35	9422.97	22997.5	8771.21	9537.93	5894.85	6263.57	26148.9	7073.07
Q6MG61	52210.2	28122.6	129841	88093.2	67700.3	109604	46457.2	89202.8	59570.1	92936.4	77283.2	124701	74187.6	140286	53552.6	48453.7	17229.9	60516.7	54265.4	123731	104424	46810.3	59212.1	46250.1	78762.8	118096	60350.2	74177	95037.8	177750	68994	151651	60386.3	36182.2	38865.9	59070.6
Q6MG71	642866	390104	259967	400879	280618	521441	123144	405798	308866	700424	687626	1.14113e+06	678860	518132	283365	467412	565198	197299	165819	530127	1.21153e+06	553173	572500	808915	372011	596117	425157	421022	265618	771554	137955	171184	547455	397516	398561	625567
Q6NYB7	19995.5	13403.6	18673.9	14800.8	21895.2	23273.8	16273.5	24867.8	11152.8	29078	18372.8	32369.7	17005.5	29956.6	16665.8	16091.3	26367	13400.2	18435.5	33228.6	18663.1	10099.6	24790.8	24693.3	19330.2	25487.9	14788.7	26572.5	14935.5	37318.9	21126.6	17874	14462.7	17592.1	16704.5	16495.5
Q6P0K8	3480.71	5937.54	6319.72	10649.5	5719.93	8723.73	4654.18	5339.41	3612.13	7130.03	5415.72	3389.36	3429.11	1952.28	1306.48	4474.57	5033	1042.49	3206.51	4625.09	5603.22	3803.06	4290.28	2983.6	7575.81	2768.06	338.963	2160.42	4669.44	4863.55	2436.23	6015.11	5470.1	1002.49	849.213	8846.91
Q6P502	461.724	6523.09	7852.6	6678	14587.4	13565.6	5847.17	8368.96	11681.5	14709.1	5093.73	8192.16	6007.66	10161.7	9941.7	4354.78	11708.1	12706.3	7422.56	7439.09	3992.78	6221.28	4516.9	8125.52	4942.82	6149.53	13714.4	3079.85	16540.7	10109.4	12494.6	6723.29	7469.13	7325.46	3632.1	3348.32
Q6P6Q2	335894	379014	384005	498540	558880	643766	653748	721375	426115	426103	495733	223218	304564	200486	296041	289564	692399	376201	340946	632851	349032	468619	577870	432194	331811	289685	120945	237129	501894	651241	350152	670470	445961	333863	284018	667118
Q6P6R2	7721.9	6523.91	5107.12	6000.76	16038.8	2912.92	11833	14574.1	15563.4	12191.4	27451.3	5262.33	9062.39	12361.8	1484.28	5028.34	5009.31	24008.4	13807.8	3236.79	745.57	1542.71	6522.53	20683.9	6635.95	6876.23	5851.35	6294.28	4889.87	5066.77	13213.1	9058.06	6876.04	36826.7	34043.9	3632.54
Q6P6T1	3819.43	6824.77	3664.41	4713.88	11425.7	39212.6	8842.1	16089.5	28928.6	9369.49	5930.26	4176.75	7776.44	10416.6	10980	8850.07	155345	75282.4	43661.2	17794.9	11599.2	18298.9	11640.2	14248.4	4810.78	6440.79	2909.63	12669.9	6699.45	11447.1	12532.4	36102.3	18323.3	32240.3	32165.3	27276.1
Q6P6T4	5556.6	3061.32	5883.54	9368.33	8147.66	9079.37	14600	18067.3	3740.2	11372.1	6971.85	10323.8	8430.5	7435.73	10992.2	5932.28	10803	14181.9	11083.8	10320.4	5214.19	6264.56	14689.6	10292.1	7490.61	10674.3	9789.31	7227.99	9857.33	9419.06	11803	8866.9	8767.38	5944.38	7891.72	7664.23
Q6P6V0	15887.2	11647.5	22519.5	28346	15075.2	18846.6	23858.6	21642	8108.73	25799.3	23447.6	26316.2	26515	35684.7	25716.3	14374.6	3670.64	8871.11	33102.8	26185.8	9566.58	20294.6	37478.1	14056	29086.2	36252.2	20411.8	19572.8	22975.1	35261.4	18606.5	16805.7	26337.2	17360.8	15998.3	28541.7
Q6P734	249629	195964	212076	213943	1.24631e+06	515342	262405	403108	907955	395079	207115	271838	248398	141308	318691	211035	1.64153e+06	419556	373307	215530	410855	303951	224221	261901	189842	169015	130160	227964	192164	203391	182086	174077	219266	275828	271646	244385
Q6P767	541534	227566	417914	309414	641792	210788	217015	236997	468609	292415	341012	453470	351740	410277	156614	322640	808831	115408	104907	196052	564979	414663	162017	255945	428965	259142	306559	334428	202258	219561	165081	202056	297120	195889	236075	336597
Q6P7A9	1.40539e+06	1.20997e+06	868558	993374	1.08917e+06	891585	428968	533983	997330	842667	1.06921e+06	1283000	954805	844721	754277	1.41413e+06	1.48746e+06	686593	544846	691324	1.40212e+06	1.80224e+06	711050	982590	862592	1061502	847559	1.14845e+06	704318	1.01456e+06	752315	473721	846375	921544	1.08667e+06	1694849
Q6P7B0	6517.14	8807.51	11543.7	7978.24	9760.43	6570.66	6548.43	9579.83	7510.09	11144.1	7702.22	16980.3	6201.33	15964.3	5033.99	7702.64	4834.78	9836.27	7928.8	9411.91	7477.61	12429.6	15149.7	5264.02	7706.47	18922.8	13129.5	5338.98	8188.19	15333.1	12913.7	9094.58	6524.9	9233.06	9423.06	7283.36
Q6P7Q4	25212.2	35299.8	33994.8	41255	22632	32591.3	46760.3	142691	30181.2	35822.2	30760.1	30591.1	24251.8	28507.7	50501.9	24755.5	10261.8	37568.8	40702.8	32282.4	18915.4	15449.5	40928.9	23960.5	32103.2	34177	43576.4	33466.9	40512.8	43040.6	41257.4	41473.2	20259.8	35568.3	34611.8	26006.7
Q6P7S1	118671	112279	202034	177677	75798.2	66323.6	226669	79619.5	54941.2	110223	204165	148227	103739	88970.8	101502	141515	103424	79227.4	70853.6	112344	102991	120894	57305.1	133914	189064	167845	80056.6	164212	122530	128348	57869.4	106224	150625	71810.5	52642.1	120517
Q6P9T8	23841.9	31524	49464.7	37439.2	47423.5	26717.7	39147.4	30559.5	30710.1	33383.3	31997.2	41456.4	18649.9	64621	59809.9	17664.5	6064.59	62153.3	64946.1	48464.4	26304	41686.8	51794.4	15887.5	34165.3	49512.6	31625.3	23221.3	29094	50220.9	47584.7	27265.5	27265.5	45719.2	45673.4	21906.4
Q6P9V9	25206.3	24013.2	38314.9	48505.6	27297.6	35035.9	31383.8	29893.1	16941.9	32634.5	23522.5	34953.3	34045.4	76410.2	60091.9	15751.3	35240.8	29049.6	64437.1	36054.2	27131.1	26988.7	59787.4	17692.4	26998.3	57749.3	36827.6	40892	30278.2	33742	61751.6	39885	27831.1	41187.7	34861	20889.2
Q6PCU2	21555	24461	17060.3	21687.1	33791.2	22099.5	5129.56	3422.36	22728.7	28614.4	17529.4	20782.2	3035.2	41423.5	7137.14	13733.6	16297.6	6919.93	20326.1	21748.8	14827.4	23712.1	26085	15192.9	18999.5	34361.1	18449.7	13376.1	25324.3	27334.7	16819.9	12993.6	14408.2	17193.4	18027.5	18722.6
Q6Q0N1	96191.5	45361.3	122482	102792	109785	135034	89846.7	100531	83010.9	103360	82352.6	128807	106570	181671	153317	64495	25847	157581	177158	135903	94562.4	70121.4	208276	74284.9	106092	84645.9	168497	88399.3	128031	116434	194446	170280	73877.1	154255	159342	63931.5
Q6RUV5	33621.9	31960.8	78470.5	58456.7	34449.1	37634.1	15497.5	64715.9	67274.2	78818.5	36117.2	98683.8	81053.2	94893.6	36502.2	37561.5	22799.8	47619.6	38354	47073.8	44039.1	33559.8	34026.3	88707.3	52720.5	77627.5	57895	47897	26133.9	104497	60961.5	92229.8	36838.8	53991.6	51359.8	51633.3
Q6RY07	49269.3	49796.1	31542.7	30411.2	525742	103820	74991.5	988719	349766	53949.5	22645	57192.8	40449.6	28290.3	45521.7	102933	1.74032e+06	62459.2	48530	73937	69073.5	52981.5	31565.4	67244.8	66339.6	22356.4	51856.4	37713	76259.8	14390.1	77756.3	33203.8	54760.7	42618.1	42600	41705.2
Q6TMA8	69410.4	54167.1	22439.1	33803.7	57821	47632.5	32319.5	31416.9	44381.5	45086.8	42996.4	28691.5	23970.5	21456.7	32107.2	65452.1	111784	31965.8	7536.06	24906.2	41261.2	34364.1	37383	86859.7	65627.9	24883.3	47121.4	32294.9	42371.6	25661	16627.9	16946.9	80510.2	39132	24092.3	68901
Q6TUD4	18883116	18597312	10933190	9888412	5834361	8687964	12907564	6.29926e+06	16737164	16221786	10946724	11551673	15189998	8562453	7464336	14390349	19908792	5.98704e+06	5.68929e+06	7981959	16535866	19483376	6.14222e+06	9229526	14771234	15834313	13870828	8593909	8302295	10997361	10163909	9516860	14434260	10057690	10128782	20532038
Q6V0K7	3223.09	8184.15	7038.56	4179.14	12305.1	15599.4	12300.7	9238.04	13594.8	7954.43	8485.9	6074.93	5391.28	3757.22	2736.95	7604.87	86890.8	10053.1	5989.61	7471.34	55588.3	4827.84	3878.12	3778.3	5926.32	5630.53	5445.42	8224.75	10810	6723.12	11909.8	9521.88	6436.54	11827.1	8884.47	12628.8
Q6X936	15844.5	36704.8	21031.8	25331.1	27193.4	40098.1	42473.6	22168.4	37807	26416.2	20170.6	20152.6	18302.9	17797	15105.6	27203.6	130398	28780.6	16679.4	23856.2	20764.7	40296.4	16175.3	24021.2	29896.2	31525.1	21321.9	26402.2	33516.4	32705.1	21901.8	23835.1	35466.7	19705.1	21024	41928.3
Q6XQN1	7854.64	4757.58	12659.2	14685	8977.23	17671.8	10998.6	6937.56	3988.86	9193.41	5206.79	18759.4	7881.25	27098.4	36777	8184.12	22478	10547	27413.8	19132.1	5529.84	4334.66	33010.1	5789.49	9145.99	21103.4	8692.8	9836.63	8433.33	21465.6	7678.68	14640.3	7852.31	4998.4	8827.87	7584.92
Q711G3	48272.4	48137.3	92218.8	80778.5	38414.9	67766.7	85489.3	53325.3	25340.6	53390.1	64601	85747	71434.1	91300.6	124141	50648.4	22331.4	78765	122958	94102.3	43211	30028.1	131163	45278.6	67870.2	81087.2	82842.1	50726.8	67971.7	87759	87381.6	74509.8	52857.8	61972.2	73364.6	49818.7
Q71MB6	32356.1	13142.2	17861.5	19314.4	18467.6	71564.8	21592.1	27631.3	23250.9	37647	48918.1	51842.4	34841.8	55699.6	15568.5	21442.7	24458	25644	23712.2	88204	49726.5	15288.4	22267.6	28950.1	27397.9	39809.2	22307.3	15908.5	11671.1	106502	26003.6	16158.5	24484	18342.6	21930.1	20432.9
Q76HN1	125985	73336.1	80470.5	92412.4	52898.6	43441.4	116150	135241	39297	37159.4	53360.4	58655.7	97152.4	50857.1	87344.9	101900	83653.8	62986	70193	39349.8	124119	54612.2	45897.9	62529.7	101094	75112.1	81847.1	138383	56636.5	34455.9	65041.8	100975	58692.4	39063.6	41896.2	106442
Q793F9	47571.5	38714.5	30897.2	35224.2	24301.4	33956.2	22083	23684.9	39533	55544.1	41508.8	87672.9	42872	38390.2	20565.9	35357.8	45931.3	22895.3	24763.1	36321.5	78316.9	40270.3	17257	31189.2	32878.8	41258.3	22988.8	27203.4	26449.5	41745.3	20264	14639.8	44182.5	19208.1	20929.8	44395.6
Q794F9	89193.8	118901	75214.9	93336.1	56949.9	104348	88343.7	85265.6	64475.2	106262	76307.1	106408	96093.7	76690.4	68803.4	70375.6	208405	89864.7	77125.4	73580.2	137706	119780	66584.2	83182.7	102721	110360	67679	113946	92106.1	105848	66268.5	76952.3	111110	80196.2	82828.3	110787
Q7M0E3	58451.9	67436.8	56562.6	57643.6	70159.1	90493.5	31742.3	188919	128431	148311	65713.3	84912.9	52605.2	106507	60314.8	55598.4	105489	67112.2	79050.5	118383	77311.4	71126.5	71603.6	58552.3	55989.1	89599.3	72580.6	40639.9	86733.5	137138	71842.8	84473.5	59571.7	71603	69952.4	46600.8
Q7TNN9	73614.3	78094.3	52261	20314	61715	52955.7	74534	46320.6	95612.4	109385	68370.8	122559	81540.2	97994.8	33647	67969.5	128843	49513.4	31272.7	58059.8	101128	117490	55113.8	58909.8	16711.4	60089.7	74257.5	39804.4	68880.1	57882.7	63319.5	7698.01	36944.1	76648.1	60293.8	75007.5
Q7TP52	28752.8	37026.2	42356.8	45744.7	12854.7	43258.8	59881.2	36171.1	13281.4	32136.7	28267.9	28552.4	23842.5	39219.4	70805.8	30399.7	6146.54	45799	54211.2	48810.5	18399.5	22306.5	58224.5	25061.3	40836.6	46711.4	34832	39558.8	46714.7	60531.1	42871.9	40067.8	34957.8	27352.1	37999.5	28424.6
Q7TPB1	3407.49	7656.39	3267.4	3051.85	3547.33	16104.7	2119.31	5427.97	6073.14	11957.4	3991.9	6566.38	5715.66	15461.2	11068.9	5545.6	10768.8	6373.19	16941.1	9699.31	2458.94	6165.38	11710.8	7668.64	6704.84	10528.3	7208.98	6881.96	10906.4	16015.5	7016.57	5583.41	8743.96	6472.88	13663	8212.01
Q7TPB4	46854.6	75396.2	47460.2	48014	47494.9	61856.3	75069.5	50382.6	73887.3	56713	32870.2	49647.3	54960.9	39643.1	32617.3	48502.4	155771	61023.1	44568.3	54117.7	74444.9	79424.3	31297.1	55899.5	59280.8	57563.2	58497.2	56398.5	60889.1	53598	50318.1	47672	57233.4	50621.8	50453.8	58362.9
Q7TQ94	33831.1	25227.7	50701.2	51706	42438.8	102223	97464.7	86190	34099.3	86344.4	72151.3	82409.7	35969.6	82291.3	70525.5	34672.7	16946.3	120501	112759	124206	56740.9	33599.6	85913.8	38252.3	57091.4	62663.3	56734.7	29749.8	102277	154662	95787.3	120529	63409.9	51941.5	49223.4	34461.9
Q80W57	81204.6	22422.1	40321.9	36807.3	59561.2	173824	18013.5	27883.8	56973.6	126418	103901	178166	100146	144446	21607.4	64454.3	24689.5	13409.5	17077.1	205032	131360	30899.6	63561.9	49518.7	37504.4	78420.1	42834.4	21463	31465.3	226616	13490.6	22829.4	66340.4	40882.1	35636.3	40413.2
Q80W87	21029.3	34279	31612.8	19612.7	95138.3	74127.4	54520.7	44551	42633.9	20946.2	15156.4	17478.4	21903.8	16313	18804.6	24822.6	168871	76865.7	51105.2	33067	41897.8	35615.7	16433.5	18577.7	35381.4	21006.7	23755.6	29699.8	46914.4	26198.5	35522.6	27480.3	27204	17416.1	15515.2	25531
Q80WD0	73631.5	56525.5	52033.1	65337.6	10717.6	56867.3	88115.1	51071.8	23644.2	70000.9	62177.2	85803.5	48505.5	40786.8	39638.8	60812.7	1920.01	43060.1	42542.8	57458.6	76172.8	67945.3	37845	55581.4	74360.3	62349.2	36446.8	76007	79162.3	73321.8	47271.4	51916.8	85349.5	31015.9	26713.3	65494.5
Q80WD1	121417	129236	78381.1	82299.5	130520	251546	164987	131405	52537.2	170787	86508.3	149317	90252.1	51716.3	60525.3	75057.1	104777	168423	138591	153392	220916	118372	59363.3	105795	99708	90271.6	80938.9	107559	171133	164708	188757	120319	136367	82699.5	73225.8	87592.2
Q80WF4	30756.7	21023.1	27101.4	35149.5	30225.9	17344.7	31508.9	15443.3	18553.6	8137.39	29178.5	29448	32749.5	14951.4	18053.1	22829.9	21919.3	22840	31580.7	18998.8	35058.1	35990.5	18568.7	25985.7	29783.9	18982.7	24180.6	31204.6	17958.3	31136.9	17383.6	25461.6	36519.4	23293.9	23051	23784.1
Q80WK7	70114.4	25233.9	18586.6	21351.9	51116.9	19491	7274.56	18555.2	21612.5	27255.8	18708.4	55208	55605.9	34311	18020.2	39576.9	59429.7	7937.41	8286.06	24270.6	52212.6	31296.4	17091.6	26535.4	28920.2	33521	39745.6	29052.6	22222.9	24930.4	17813.6	16037.1	17210	25560.4	24451	33154.8
Q80WY6	10448.3	26612.5	12493.5	16154	83004.5	76535.8	44687.8	32375.8	85080	31068.2	14423.5	14621.2	10457.7	9999.68	17705.4	15656.2	290394	49903.4	37470.2	29626.9	35487.8	43044	24213.4	31199.6	13369.9	12633.9	18448.6	23683.9	37622.5	30146	29989	19172.6	37219.9	25005.3	30959	44224.1
Q80YN4	21775.9	23891	12740.1	33652.8	1752.89	12285	21596.8	18838.9	7735.52	24457.6	18986.1	36081.9	29352.4	13057.8	9794.53	14262.1	9630.31	13145	8062.12	14728.7	39263.6	27030.1	6805.61	11221.8	20896.2	22605.3	19699.5	23348.8	19054.1	16095	12448.2	16254.2	18414	21531.5	19573.1	20723.8
Q810F4	64559.2	101238	96725	142115	40654.2	84012.9	148774	113190	112050	111226	155725	176614	107949	72004	38050.1	83975.8	152309	76795.8	39802	74283.3	176622	187585	42832.9	85779.7	127961	71897.8	59003.7	97576.5	108223	71196.3	70389.9	95157.7	128524	82212.6	79558.3	154946
Q811A3	54308.9	62401.8	52326	53121.7	16114.8	30272.7	67623.1	72824.1	16136.2	25459.6	40646.4	45969.1	73137.6	43165	24988.9	41737.4	28230.8	54425.4	41453	31978.8	38864.7	58753.4	27296.3	33070.7	69646.3	48302.9	47369.9	64472.9	38373.3	59477.9	25631.4	42792.1	73141.1	27718	29328.2	52382.8
Q811X6	67747.3	89673.8	93990.7	114788	32820.4	75896.5	68445.6	46880.9	26774	67336.7	54409.4	77887.1	58104	111606	145835	66153.1	10712.6	86811.4	121656	86897.7	48282.4	44117.4	179169	64764.4	92714.6	111480	115790	84995.9	90725.9	94536.1	106017	105411	63286.3	83603.7	83849.9	77244
Q812E9	71855.2	29955.9	33576.2	56126.3	38913.3	271825	20241.1	54493.8	56286.1	253219	204360	277467	76944.3	93121.4	45187.8	93358.5	19302.4	25828.4	22481	284485	187411	70182.9	118382	88911.6	47004.9	99613.1	56214.5	52918.7	83811	326278	18604.8	10725.2	127308	44537.8	41395.4	78361.5
Q8CFN2	20037.3	24115.5	40153.2	31234	16667.8	17056.2	16525	60038.1	22403	37065.5	23921.4	32526.8	35773.3	43982.3	12837.7	21240.3	24877.9	41335	16294.8	33804	25803.8	24983.2	34304.8	43554.5	36320	41563.6	38300.3	22108	35320.5	77320.3	53480.5	71907.4	38951.9	30869.5	35061.8	39465.5
Q8CG08	192568	310932	150366	178727	134828	190559	215211	139713	122328	165035	140393	136639	207626	112325	111806	247435	536954	181419	87924	173831	202364	174474	89384.9	165939	241904	188102	113513	201147	213409	263914	128458	179744	187146	100043	97686.9	221559
Q8CG45	27177.5	32621.7	41338.5	40079.7	20700	52275.5	45786.1	36188.3	19533.8	45530.1	36570.6	53805.1	24412.8	60566.3	77007.5	28393.7	11153	67481.4	69034	63192.9	28088.7	26589.4	69697.4	20680	36514.4	62201.8	42378.5	29626.6	61166	117950	51422.9	67289.6	44266.6	41479.8	37531.6	29308.9
Q8CHN3	2117641	2.81109e+06	1.77328e+06	1.68784e+06	1.82715e+06	2.98114e+06	1.98466e+06	1.52654e+06	3.50682e+06	2292202	1.45781e+06	1.55061e+06	2.40152e+06	1.62904e+06	1.54814e+06	1774993	8776050	2.01114e+06	1717661	1.86162e+06	3.50586e+06	3.99552e+06	1.34891e+06	1.85031e+06	2529200	2.50282e+06	2457623	1.68093e+06	1984752	2579044	1.78305e+06	1.51554e+06	2.24539e+06	1.94423e+06	1.87569e+06	2.34726e+06
Q8CIZ5	24631.1	41040.3	28730.2	15260.9	64629.2	12715.8	45816.2	854812	244968	106698	268949	30791.1	35777	52197.6	14432.7	16360.7	50702.3	20849.5	11317.6	22595.6	36133.5	33908.1	10942.1	154608	30047.1	10886.8	39800.7	25724.3	27974.4	14126.4	15426.2	23888.7	36108.4	388761	334592	27755.2
Q8JZQ0	109868	154395	114555	111898	199160	204462	221282	110577	204529	138895	131168	96008.3	109242	71441.3	88779.2	109922	614214	113633	110202	119124	158868	189367	82016.2	104309	148318	92934.4	108942	112829	154897	122759	153186	150173	187042	141064	132782	171376
Q8K1G0	8237.57	40031.7	10439.1	10841.1	62143.7	38413.9	26794.4	10648.6	39611.8	6407.23	19180.5	17489.4	10167.9	6072.1	34638.8	43732.7	72119.3	50125.6	25706.8	23570.2	10726.4	34237.3	28722	32877.4	20783.2	5264.83	15562.1	25494.1	21184.5	19337.3	26603.4	22460.2	20035.4	17129.2	9567.75	38414.2
Q8K3V3	38534	39357.7	54871.9	42071	47454.1	21178.8	71932.9	29078	22594.9	22899	24789.4	29723	29414.8	27376.5	17124	54075.3	50232.4	50062.1	41363.9	44083.8	35517	70023	38306.6	51213.8	56456.8	33282.9	28155.8	43912	50603.9	23678.8	35209.8	44833.9	54629.6	33915.5	34545.7	44956.6
Q8K4G9	43429.2	42757.3	17210.9	21213.6	58402.6	48697.6	20211.5	17948.1	41892.1	68480.1	55031.1	73680.8	28603.6	27497.4	20003.5	39116.3	84501.8	10381.7	20965.5	53950.5	46674.2	41830.1	18592.5	32009.8	23901.4	47466.2	11046.9	13004.6	32521.8	57621.6	3810.26	7153.55	42493	12410.2	12354.1	27800.5
Q8K4Y7	18990.8	20936.7	20187.6	27599.6	11917.1	15759.4	33169.3	22657.8	15618.1	18237.6	16811.9	21660	25639.4	16483.4	21843.4	17646.5	16752.4	25337.7	21700.5	14865.3	24675.7	33854.2	13682.2	20326.3	23966.5	25561.9	28631.7	26056.6	18151.8	22880.1	18374.7	20015	30803.4	10831.3	21505.1	20265.4
Q8N7M5	17293.6	15559.2	13044.2	15949.7	5862.17	7238.8	13172.7	6481.11	16437	12543.8	11733.3	7500.68	7906.75	9282.97	10763.8	14430.3	23940.2	10609.7	16330.2	11896.8	8160.81	16008.2	6403.66	9470.36	14236.5	14451.2	8692.37	12638.9	9326.26	14298.4	5466.21	14361	20307.8	8681.33	8467.61	19917.5
Q8R4E1	33644.5	42302.9	24096.7	35173.4	34093.8	35873.1	45957.8	17671.5	30342.1	18904.3	12496.3	23181.8	36057.1	16801.5	28890.3	33309.2	21772.7	37477.2	24135.5	28023	19441.7	46755.2	25094.2	29933.5	38435.2	34367.9	29405	44011.4	38309.2	26599	25925.5	40923.6	28058	20939.5	20817.2	35509.1
Q8R5M3	46883.7	71535.1	48007.8	43423.9	10973.5	24767.2	26054.2	1534.45	8447.69	18691.5	35749.1	16565.8	63794.7	46385.5	46465	66885	44804.7	35516.6	36494.1	31182.1	23595.6	57674.2	24875.6	32272.6	48473.7	63677.4	22030.9	89448.5	20441.9	32112.5	9864.94	49023.4	40832.6	6637.84	15789.2	52246.2
Q8R5M5	14629.8	23026.9	15405	19798.1	2953.8	10934.3	14891.4	8272.22	3635.91	12293.7	14953.3	14241	18337.1	14496.2	26450.1	13435.3	2496.92	13866.5	23599.8	21918.3	8618.06	8823.31	48687.4	7882	16763.5	18305.9	23964.9	12327.8	24673.6	14581.3	21980.2	17932.9	8081.06	26134.3	16141.1	17067.7
Q8VD89	83286.7	45955.7	131939	138172	465663	582706	325247	242578	108527	77530.8	173392	42157.3	85011.9	21560.7	140116	158397	157768	308758	149883	221196	133982	157777	150536	178370	96899.8	164798	91013	154926	156785	225652	288998	282952	175705	45324.4	41185.5	64866.2
Q8VI04	5879.28	6161.07	11781.3	17075.3	6773.25	17116	15931.6	21351.7	14656	19923	15285.6	29596.8	7874.52	12234.6	6225.52	8105.08	6876.12	14125.2	12924.8	24597.3	6004.5	8270.67	15054.9	7728.82	15127.3	11945.8	12268.5	6915.98	21680	32464.8	16860.5	16766.5	13993.5	14090.7	10029.1	9262.47
Q8VIF7	61019.2	68161	67843.5	68695.6	60427.4	65758.1	98322.1	217402	51800.9	87364.7	62178.6	61391.1	57883.5	79370.9	84539.5	57418.5	36295.1	79324.1	62903.8	81964.3	41510.7	44956.8	82886.3	37902.5	66956.9	75259.5	86762.9	63610.7	75168.9	110544	73414.1	71514.2	50212.2	65896.5	56168.8	58560.1
Q91XN4	230121	326938	144738	88604.2	98985.2	113957	135494	48438.1	165391	120416	87500.7	116304	328854	183906	145601	98054.4	430249	106250	77409.6	57427.8	201728	282420	76082.1	136071	203834	146148	288474	72232.9	102227	128494	110357	76458	130330	176495	166513	180904
Q91XT9	28635.6	29499.1	26130.2	26770.7	66033.8	25216.1	27802.3	29252.6	19397	42959	35812.5	32218.5	35525.6	32309.6	14564.9	29350.6	71835.6	26823.3	18723.2	32039	40322.9	47953.4	16692.1	45839.1	45404.1	35917.8	16979.4	34780.1	35654.8	42153	20093	28970.1	39295.7	47299.5	48559.4	40438.7
Q920A6	1.1002e+06	687292	636136	621788	419767	526277	597160	355370	236481	700425	640082	692636	926923	524020	741855	1.1076e+06	526556	509029	333337	464700	1.15482e+06	996506	478724	1537700	746178	573208	513056	1.04161e+06	394299	312848	298659	552589	807889	336320	330333	1.20139e+06
Q920D2	6766.16	11174.4	9646.82	9521.65	4028.29	5750.49	6475.49	3302.39	6664.09	5726.51	7238.89	6296.21	6001.96	12087.1	16546.8	5557.1	7943.03	5265.34	8471.33	7249.97	3645.27	3124.78	11063.1	1501.51	5910.14	11045.1	8869.96	6762.46	5262.45	10745.5	6366.11	6406.99	6099.02	6956.99	5900.07	8074.37
Q920G2	14183.1	20754.2	17588.5	13572.9	30781.5	23740.8	11161.4	34707.9	37282	32637.4	18777.4	32424.8	20363.5	11554.6	9804.09	14558.9	28582.4	9908.96	6491.33	23493.6	31578.7	25377.6	9461.04	14682.9	16677.6	31931.2	7919.58	14083.8	27021.8	49741.6	15887	8316.21	24980.6	15224.4	15411.4	16301.9
Q920P0	20375.2	38454.4	33168.3	42105.1	11773	29810.4	34138.7	30954.3	4558.06	19012.8	19320.3	21926.8	23463.1	35234.2	60349.1	22461.3	8356.86	27509.4	42375.6	40326.2	46120.4	18229	51639.7	29583.5	26837.8	46270.2	37186.7	28088.2	40954.8	43985.5	29192.8	37675.9	26760.6	24737.9	23806.3	72397.7
Q920P6	6751.05	5666.93	7253.93	8903.51	16524.9	18479.8	9068.03	16887.6	9485.05	2143.81	4273.03	5704.25	37301.6	1954.35	2896.71	4730.42	5782.26	32411.2	31886.7	7666.88	3388.06	10839	13594	6606.28	7558.84	4401.66	3046.53	5034.43	22969.9	5965.21	15824.6	15203.3	14161.3	16270.9	12140	5849.44
Q923M1	20005.8	13751.3	29206.7	28233.5	12820.3	31596.2	27912.1	25229.6	14979.3	20551	28814.8	35701.5	18996.7	41266.1	24099.2	22793.2	11518.3	33431	27475.8	39194.8	20883.8	19275.7	26529.5	22031.2	25837.8	33301.9	18153.7	16404	30148	71824.3	25803.3	33478.9	21978.8	14509.6	18339	18485.6
Q923V8	14648	17965.9	9370.51	13553.8	4318.32	8908.12	9093.2	6700.77	13948.4	6737.73	8411.42	13235.5	14052.2	10827.8	16745.6	11282	9682.42	14239.3	12633.6	10029.6	8960.53	19610.1	12927.6	12157.4	16637.7	20473.1	11558.7	18019.8	12684.4	10706.3	14621.6	14084.6	9933.52	7417.3	10704.9	18220.6
Q924S5	185477	170891	140195	260048	332592	64836.5	119135	119719	125477	58771.3	89694.2	69114.7	280687	142908	418847	338390	235077	168377	142140	90026.1	117455	98244.5	54088.7	72672.6	114998	145235	192764	166328	52147.2	105655	105422	87567.1	59265.4	86251	79041.5	101980
Q99041	314364	98303.1	10019814	47454.1	845461	214451	253574	75063.1	77348.5	24303.7	217190	53761.7	903633	84713.9	2.43357e+06	120666	495088	194734	78154.9	18550.3	79904.6	62930.8	172607	618692	29471.1	79411.1	364871	386587	13077.2	7245.91	491961	221478	19898.7	437713	412060	112682
Q99068	5533.93	10754.7	9036.37	6213.78	3851.34	6294.71	11584	8773.15	9273.21	8702.7	9783.93	8159.75	10415.9	7921.38	3696.26	5383.49	9491.63	3608.85	5020.04	8369.88	7491.94	8508.51	3779.96	9016.47	9402.75	7005.24	7073.48	6169.75	7973.31	5733.9	6169	8471.07	9926.3	7743.31	25329.8	8308.62
Q99J86	338924	394100	310740	368200	214996	251969	415169	327454	367304	341771	324043	379967	336882	240382	286271	349898	597548	286075	201275	270539	500111	484247	212901	261778	359988	358602	278409	366160	303453	374746	210046	281586	377114	277344	263417	391237
Q99M75	13036.4	22780.5	23631.6	20197.2	3771.82	10395.9	21202.6	11880.2	5507.96	17857.4	28213	15089.8	25015	14826.8	6984.04	11473.4	5101.36	16245.9	14519.2	9470.6	11270.9	23456.2	13474.1	12917.4	24600.4	14791.2	4170.74	20000	8543.85	23276.1	12506.5	12819.8	15899.1	11880.6	13351.5	20429.4
Q99MA2	211938	155156	208550	242069	127189	206198	135619	882050	106589	309833	309860	418229	165185	359020	142515	207670	62042.7	115605	126630	265283	288409	109721	183845	260283	206288	247125	144515	169708	192693	300813	180012	216195	205282	209739	208589	124333
Q99MF4	30577.3	42109.5	32906.9	65379	22056.3	28223.5	38634.7	23916.1	37794.1	27170.2	19934.1	32875	35435.6	21270.8	16118.1	52136.7	52133.3	29501.9	20243.6	22318	26586.4	39392.9	16332.1	22526.4	35046.2	35844.6	26244.5	34704.6	23131.3	29827.1	24418.7	29809.6	26661.9	25670.6	27404	27721.2
Q99PP0	21923.6	51984.3	16459	12759	58504.9	43714.7	16010.8	7769.68	34785.9	12517	11478.9	7544.98	22457.9	17100.1	24706.7	11481.2	157642	13772.7	18851.7	18788.4	17730.8	51241.6	16674	14394.9	21975.3	16618.8	47001.8	18380.4	18892.4	22484.6	32336.6	15673.5	27516.7	31020.2	32566.3	26110.5
Q99PS8	360832	1.21674e+06	692908	603577	270901	560351	769167	371705	691628	660147	447377	336612	648358	285658	736709	557188	881119	444197	358789	658997	401807	776618	454618	422072	1.27698e+06	1.07553e+06	1.08096e+06	654249	680464	990948	557872	455742	707143	392166	373509	442736
Q99PW3	81065.2	140726	96851.4	75651.2	107589	82249.1	46763.6	39954	81215.3	92652.8	66611.3	65603.9	90798.1	59449	108449	110999	41522.7	65077	40220.1	58183.4	42609.8	110064	42464.1	100299	126877	127105	99621.3	90107.9	83325.2	75421	60005.1	46164.8	96599	43864.9	42181.9	95747.7
Q9EPB1	10960021	7.84089e+06	7652573	7190934	1.92254e+06	5817942	5985829	3500102	1614704	9595871	10299824	9728852	9302946	4.59932e+06	4489443	9905453	1255663	3.38194e+06	1907298	7.73654e+06	9063545	8467085	3.31679e+06	9438193	8.16871e+06	7513112	3.37795e+06	9272930	7.07167e+06	10174128	3056076	5767769	10842426	2.90651e+06	2762272	10382482
Q9EPF2	63628	96686.1	75085.2	60505.4	92446.6	69280.8	102915	66483	89596.5	52149.3	29101.7	33346.7	69489.3	38120.2	36078.1	62691.8	217736	71228.6	48819.8	47674.6	77300.4	72359.5	30256.1	41909.8	81886.6	63664.5	60645.9	75044.5	71502.8	52922.6	46187.6	46705.7	66466.2	47430.4	45096.4	45927.1
Q9EQV6	157178	123623	61136.3	69376.7	86789.9	47261.4	64898.4	23267.2	42415.8	60568.9	57036.8	73600.3	91919.2	73250	85687.9	139850	63233.7	81204	62414.4	45033.9	106423	132990	70243.4	88263.2	66646	80419.4	66033.1	92648.2	52887.6	47498.1	48138.1	57242.9	76917.9	54785.2	52890.3	128751
Q9EQV9	46764.3	56338	53667	56242.3	41365	13493.4	19734.1	15625.3	22559.5	14738.3	22705.7	24377.2	48588.5	24136	96161.5	51370	17060.1	25628.9	36919.6	18965.2	37505.5	30522	26627.1	25358.7	33915.5	38982.9	39695.7	36368.7	12653.2	34746.4	35060.7	21871.2	23073.8	20037.3	27337.2	27719.4
Q9EQX6	47389.9	53758.5	23646.1	21719	358.645	38664.8	45433.6	24706.7	76693.4	23545.7	29060.3	30881.6	14282	17821.9	28267	69530.8	393315	33261.1	31504.2	67702.2	31163.2	47410.8	32159.2	39216.7	29905.2	18089.6	41461.4	31294.1	32293.3	23951.2	42174.8	33879.4	44761.6	15706.9	28337.5	44524.5
Q9EQX9	11308.3	10582.2	18539.1	16529.9	13688.7	20659.6	19570.8	25068.5	11524	23461.8	18491.3	25405.4	13827.6	20600.8	21335.3	12626.1	16212.4	16846.8	25743.8	28723.9	15155	11756.8	26874.6	12772.1	19768.5	23919.6	16673	14565.3	21131.6	30802	24115.5	26257	21263.3	16378.2	13399.1	16144.8
Q9ERA7	6506.24	8396.99	7382.87	8746.36	67162.2	51578.7	12701.2	28774.1	54654.9	6935.57	3849.29	17414.7	16982.5	5297.64	13483.8	9877.85	161258	32219.2	17772.6	15041.8	16811.2	27425.8	15371.3	5613.36	6659.75	2981.56	12347.8	6227.4	14589.4	16397.1	24552.3	12717.9	17775.3	7038.18	11024.9	7879.34
Q9ES53	18573.3	72312.2	50286.6	48928	50325.3	69833.8	42958.6	42215.6	26315.9	59667.5	43252.7	34956.8	33966.7	34100.9	28684.7	31645.2	52844	41571.9	30800.7	39915.6	56374.3	63326.4	27555.1	31798.9	48226.6	53886.3	52327.5	41041.8	53979.1	58212.5	60237.4	39877.2	54912	16294.7	14662	50909.8
Q9ES58	36666.3	49126.1	35354.4	25111.5	38023.3	28568.6	42274.6	24653.2	58668.4	32149.1	22145.1	26603.9	33565.6	24730.9	22290.4	38547.1	81115.8	36350.9	26739.6	25647.5	46037.3	36623	21116.2	27209.8	49111.4	43084.6	34188.6	53927.4	30756.3	25615.3	41745.3	37900.2	30845.2	37227.2	24259.9	44446.5
Q9ES87	763604	812490	733534	959540	175128	598014	826979	806330	475400	463314	633431	673969	639734	514001	767130	758718	303635	596264	337729	419255	699360	880843	544184	580167	1.12256e+06	727736	721401	635076	620830	628523	430854	493043	714637	665064	647631	713037
Q9ESG3	50573	17393.4	54142.5	45591.9	30485.4	71412.1	25398.7	43865.1	46226.2	98850.8	63555.3	56137.7	62074	58398.1	20434.3	52427.5	20006.5	66268.7	29264.8	98292.9	68258.6	47140.9	79878.9	57117	45490.7	59087.2	43576.9	35228.3	47897.2	97409.4	28610.4	51257.3	57607.4	28387.5	26824.6	46076.3
Q9ESS6	205848	404926	298253	298101	370425	364423	378223	225360	282939	242250	202601	188376	298836	163904	241559	241742	365492	257842	220067	198327	289034	355248	206989	243356	441331	297965	300636	336196	313955	274853	284952	195792	311019	215937	211440	251971
Q9ESV6	314846	829769	340841	237239	392145	289759	300450	251918	303262	266140	157935	323657	284656	657529	336218	310791	138448	485396	313478	336821	211011	173575	293217	308810	263297	539175	273113	173944	265785	403460	230227	271240	157825	232320	231805	223870
Q9JHB9	1450.74	4152.67	11825.2	9478.49	13427.8	13762.4	6037.79	2360.46	12905.1	10038.7	7439.83	15233.6	14076.7	3193.59	14745.9	5239.1	13230.1	3797.08	8038.96	4475.14	9732.97	3176.18	50430.5	69157.5	6520.95	8942.97	27355.6	16575.1	6561.56	20740.8	12119	27732.5	4960.12	10929.9	11368.2	10392.4
Q9JHW1	16784.5	16384.7	12209.6	9349.97	12453.2	14430.9	15388.4	14949.6	17835.5	17620.5	12247	14714	10979.5	10358.1	15703.9	15908.5	19493.1	13416.1	8268.98	10907.5	13861.1	18473	5533.27	14810.5	15212	12337	10213.8	10601.8	13843	13419.4	7967.99	9569.29	17056	9552.69	13114.6	15817.7
Q9JHY1	946944	1.40504e+06	661133	861343	1246212	1.37618e+06	1076968	1.11681e+06	1.65849e+06	1.20947e+06	856976	1.10763e+06	1.00562e+06	752949	701118	945170	2.3897e+06	811789	753786	864462	1.86933e+06	1.88909e+06	761165	750960	1.07512e+06	1.42829e+06	1.214e+06	1.13028e+06	1.2501e+06	1.14693e+06	1.10614e+06	891494	883351	965346	957577	1.18232e+06
Q9JI85	67134.1	87506.6	96628.2	44662.8	34090.9	13943.4	157207	208638	40277.3	8042.14	11373.7	17288.6	21819	22333.5	28377.4	113655	24419.9	26318.3	56338.7	40625.8	242847	31744.2	104167	113855	238998	26959.3	121721	59869.5	14417.2	8117.12	98523	187039	26222.2	32756.6	149627	67500.4
Q9JI92	115260	148192	62751.8	96569.3	78220.8	87367.8	34421.7	86969.8	80894.6	130849	108604	144944	96000.9	72500.4	68691.5	111256	157634	68229.6	64163.3	99237.9	152966	129750	100714	105703	101396	108017	98820.9	112162	101043	134498	71613.1	76214.6	108359	94018.4	100384	142406
Q9JI93	11172.4	9583.2	8524.45	12786.6	14401	5781.53	10289	3227.02	18036.5	6015.42	6974.01	6514.01	9398.91	6610.28	8211.37	9360.72	19945.6	7261.2	7480.85	5468.59	9161.77	7159.34	5035.41	7577.68	9304.36	12215.2	5366.65	12984.3	5986.83	5931.62	4027.82	4814.39	6194.18	4494.71	3619.71	6475.59
Q9JIK1	504025	793457	628729	897867	356113	628343	1.00728e+06	4.5263e+06	988080	1.34778e+06	1.10569e+06	1.1351e+06	335990	396781	75003.5	655643	1.29929e+06	317887	63391.3	626267	963265	606154	66942.2	1.17971e+06	464746	409496	85419.2	379938	485130	481076	50160.7	284254	582206	71842.8	63936.9	484524
Q9JJ19	369505	209067	615861	485312	526279	702382	89764.7	426592	843212	606925	480942	965791	415855	905899	184107	414674	245552	375278	422567	1.05857e+06	713238	272317	341664	351381	427620	796396	330095	288132	528331	1.60776e+06	376092	546825	354952	216651	220786	312821
Q9JJ22	3340.06	5837.69	3036.28	3912.72	1234	3093.25	3477.45	5809.98	917.597	4428.97	5019.44	2850.86	2743.94	3014.57	2371.68	4305.55	10739.3	2163.69	5082.09	4550.14	3290.05	3246.18	3500.38	9202.22	2543.47	3825.99	2265.14	4861.07	2457	4225	2867.08	2239.97	3927	4510.2	3870.68	4094.61
Q9JJ40	349390	298767	661992	454599	386472	1.12976e+06	169153	338435	520665	867307	603838	1.0492e+06	457376	966530	237508	326971	176010	287667	364332	1.18188e+06	688974	301998	416441	396320	462381	630226	336571	321668	331269	1.60432e+06	148409	410299	414571	239490	240637	371490
Q9JJ73	12532.3	24321.3	12884.8	14315.5	23121.3	38989.6	36472.5	32596.6	32369.6	24948.8	17270.2	21266	12625.1	11646.2	13404	15950	120316	25661	21395.5	22572.5	28843.3	29656.6	10156.9	14930.3	14451.1	18959.4	11926.8	12637.9	26263.8	33589.2	17386.3	18793.3	21610.7	12764.5	12305	22519.6
Q9JJS8	14377.1	21703.4	8371.11	11717.6	25798.8	23474	14636.9	10811.6	14890.6	3934.91	3328.61	3161.65	15425.5	7747.59	35119.7	16066.8	39900.4	19024.4	34509.4	12284	6034.94	11727.7	9444.9	13033.9	8650.25	7069.62	15853	16900.1	14108	2980.11	41787.4	14480.1	5486.77	9891	7487.96	15356.7
Q9JKD6	41265.1	36559.8	40675.3	35579.5	64869.8	65382.9	27118	77274.1	70242.8	70068.5	61902	78675.7	58925	41549.1	32490.2	31735.2	39596.6	12385.9	12788.2	57895	74330.7	63484.6	21239.2	37644.8	58163.5	50440.3	25256.1	22069.1	52680.3	73239.3	14552	35075.6	81799.2	45771.1	47921.8	39703.6
Q9JLJ3	41647.2	33295.4	62633.4	35200.2	61103.2	79202.2	28333.4	120283	51735.6	98479.6	53015.9	85096.4	41271.2	116537	72979.9	46145.4	19746	68392.5	92152.6	108269	56340.2	39228.4	80199.1	30595.4	44640.6	98733.8	75372.9	39602.2	87060.5	143830	74361.5	80331.5	49703.2	69588.3	68858.9	37705.9
Q9JLS4	229723	304875	277297	248742	125886	175876	212142	92126.7	232735	175188	252372	170753	323674	139570	234493	306490	275928	165546	173311	172645	401583	395579	320811	156049	328514	289953	236385	406291	208846	278939	156205	284990	307941	205151	307254	310206
Q9QUL6	357266	1224475	1.64355e+06	887956	612015	1.09608e+06	1.9159e+06	609993	4.14907e+06	2.91399e+06	2.61293e+06	1.92399e+06	406007	165280	1.66138e+06	1.36276e+06	1.52462e+06	599122	1.60173e+06	511276	4.67459e+06	2.31827e+06	3.10643e+06	2.52741e+06	3.30167e+06	1.34345e+06	455302	842437	2.36654e+06	549798	439621	674766	1.80418e+06	507405	523648	1.45514e+06
Q9QW07	945.191	1495.96	5210.9	2915.86	3304.13	1436.78	1954.06	2242.37	2319.79	2628.34	3267.5	5315.63	5177.77	2931.63	3561.42	3139.7	9185.54	3812.07	999.878	2235.22	2928.5	1999.34	4242.06	11330.4	3618.39	4030.56	2294.11	3815.24	1155.66	4304.68	5679.91	3082.29	1586.11	2557.42	2756.55	1388.63
Q9QW30	10954.9	20934.6	8643.15	17226.5	26067.1	25711.6	18198.3	13141.9	33403.5	15730.7	15474	10282.9	14686.6	9378.59	15390.9	14275.8	75339.2	12055.3	11805.4	10057	17750.1	38768.8	9195.94	7324.42	20974.4	13835.8	18527.4	13354.3	15903.2	20954	11792.3	23767.8	24432.3	18067.2	16630.6	20939.9
Q9QWJ9	32522.8	39417.3	25320.7	37842	15611.1	16678.1	35373.1	18607.8	7866.97	30314.4	41553.4	48937.2	30083.2	22902.3	19355.4	35374.1	18919.6	26274.6	22496.1	22583.5	31974.5	39817.4	19793.8	21940.1	40781.2	31834.8	25454	32956.1	22888.9	23628.1	19261.2	24716.6	41389.9	30517.6	32131.4	37200.9
Q9QX79	289545	373982	405087	520759	304655	121285	296268	193804	580258	212754	235534	264292	655783	244525	758745	482673	528609	343702	304890	175524	250701	452349	222344	201036	361288	354831	494792	354802	154381	308075	278112	193760	310321	418041	422550	259210
Q9QXQ0	33918.4	19937	63467.7	61574.1	41321.1	36058.9	138257	88509.9	40681.6	79166.4	139810	70613.2	48042.1	76060.6	96148.5	26066.1	18095.8	67447.1	134154	77960.2	38732.9	43710.3	157529	52626.2	44482	67697.3	72829.9	49118.8	42451.5	66673.9	62407.5	67644.2	60743.1	91868	90261.6	40923.2
Q9QYP2	3662.46	3891.37	3282.52	3973.09	2826.14	4912.69	3579.22	2131.16	3095.85	3569.46	3272.64	4429.08	5221.38	6147.77	3784.87	4197.17	14803.5	4566.88	5525.97	3514.75	3705.83	5277.95	2509.04	4601.81	6176.99	4561.32	3608.1	5913.08	3854.54	5959.8	4161.82	1892.15	5507.71	3562.11	3474.93	2910.44
Q9QYU4	40088.1	37353.6	52693.7	60300.4	29837.5	49705.4	45751.4	31028.4	17706	46024.8	44976.3	62189	39690.2	72619	78683.6	29414.3	4554.09	61197.4	81580.4	57553.3	34637.2	30126	90448.2	16638.6	43687.2	77851.6	46144.6	29702.6	53767.3	132899	42172.9	62405.5	43321.8	42004.8	42385.5	36667.4
Q9QZ76	6169.29	4690.24	4440.89	5881.07	7702.13	2139.79	4168.71	1461.59	7915.27	7508.86	5660.08	9904.27	3151.44	4529.35	4925.66	191329	12779.5	872.923	2588.34	81346.9	4916.21	3708.68	1116.21	78925.2	5528.82	3691.83	5785.34	5663.17	9120.23	13281.3	1182.92	714.413	9141.71	2846.69	3445.42	4846.84
Q9QZA2	99070.2	52782.9	77017.6	85146.6	56070.1	94537.7	33639.1	70215.6	55248.2	115219	104924	154976	110023	105533	60717.7	95682.7	48605.7	49234.6	57243.6	117251	148279	75623.6	79642.5	94523.4	95149.8	106413	74893.5	80693.1	92957.2	136636	54603.9	38053.9	109471	58114	56424.5	88483.3
Q9QZH0	104864	385802	166282	189281	435877	373831	196770	148267	311540	166698	263346	180165	234980	131824	105219	216668	1.16614e+06	164711	187821	213603	461122	496316	172175	57280.8	178461	204134	344619	184667	313240	119185	398963	256047	225329	136429	206049	157360
Q9QZK8	11002.8	13513.6	35535.3	19664	24743.5	9390.82	10670.7	7972.17	4796.26	11411.9	7463.74	13073.9	13035.8	8141.23	6024.04	8480.49	28198.1	16949.9	14198.4	4073.27	18632	9319.5	10867.1	13949.7	8923.19	7041.57	10655.1	9447.75	12494.2	11293.8	15227.1	10494.8	9546.73	15051.8	9120.82	12651.2
Q9QZQ5	164651	195962	64542.1	23899.1	600278	104678	25252.1	18223	293645	70711.6	15676.2	9526.57	92065.9	73598	152148	80763.4	660541	33669.7	75323.7	53254.5	72597.4	136882	78892.4	55251.2	66398.2	41617.9	307376	66801.7	48346.5	12566.2	147826	47213.5	68351.2	73773.3	70176.6	82429.5
Q9R063	56453.2	97034.6	77367.4	54122.9	399105	85178	36357.3	63499.1	162564	86278	57529.6	72175.5	65529	100609	64354.6	80002.5	524851	73240	72586.7	73791.4	50802.5	59292.8	88354.8	87813.3	50400	93361.2	118630	40783.4	75025.3	74447.8	130088	103574	61687.6	79697.4	76775.3	77419.7
Q9R066	70624.5	99426.7	67219.3	53111.3	47432.7	69826.4	79093.2	50267.3	59470.1	68712.9	48603.6	49422.4	92997.4	62527.2	47129.1	55718.2	133715	61075.7	33020	42742.9	70893.2	91741.8	43188.5	46801.5	105317	95210.1	77105.9	78741.8	68096.3	62772.3	44268	38720.2	62070.8	48962.1	54197.7	57132.3
Q9R0D6	225702	277374	222301	225634	15147599	10470206	11847840	5.34283e+06	9612852	4.39066e+06	4.10623e+06	3767324	233705	222269	252484	308499	40715916	8620114	189601	3.79245e+06	5.9975e+06	8008447	3.54931e+06	2.21007e+06	292857	249977	189601	396853	225881	8116596	10214911	9537766	7.1214e+06	9659763	3.55391e+06	5.67768e+06
Q9R0J8	156173	68908.1	93135.4	82231.7	227719	42840.6	118900	51896.9	144734	93805.4	85660.3	77492.6	112172	47522.4	38226.8	121317	166046	105197	34684.6	61798.8	92342.1	158887	97202.2	142727	107865	79132.9	66052.2	134944	53298.7	41423.2	49633.4	89927.6	90355	60422.9	54777.5	122015
Q9R0T4	22031574	18453346	20595966	18869752	12625466	13782725	29251530	19363574	17615042	13129281	14972233	12651039	3.46481e+06	12060273	13656446	16221538	38564788	16797694	12552892	11119541	12847523	20241736	10493376	14022198	27209990	21987962	21133018	22814516	22015612	22318886	16822178	19651954	19000386	18244308	19788470	17717864
Q9R0W2	9187.82	9153.64	3839.42	12809.5	5649.52	41201.6	18378.5	8526.65	14371.1	48684	17419.2	68562.5	18980.4	43940.7	13961.4	29447.1	13300.5	3084.74	10272.9	57366.9	7150.34	15312.1	7218.62	17909.7	10922.1	19132.3	33815.5	18986.1	2557.42	49832.2	7437.62	14140.8	6572.47	28028.6	27007.8	44723.3
Q9R141	8680.67	6364.45	3586.39	3661.64	6919.33	14375.7	5172.51	11282.8	5608.06	7945.07	12481.4	12463.7	7329.81	5519.23	8841	5357.23	10867.2	6034.72	10084.4	24358.5	13760	3087.69	5103.43	5921.09	2782.08	6688.88	3842.89	5699.38	2155.95	15955.8	9051.05	2371.29	7511.55	5945.31	7125.2	3165.4
Q9R1T3	20801.7	41475.9	30455.6	29839.8	66469.4	99883.9	55704.4	60170.7	14434.1	23561.6	25520.6	18148.6	35459.2	18527.5	31602.1	44764	33160.6	79079.6	54902.8	38001.2	19422.4	42266.6	21691.6	34649.9	44060	17577.6	27627.1	39475.1	39469.9	18276.1	73677.3	47816.8	41038.5	28590.6	30355	45306.8
Q9R1T5	18977.7	16529.5	33187.7	39518.5	9197.98	44639.5	64934.2	39529.6	18212.2	51124.5	45028.2	56183.8	15177.7	38597.5	44872.5	20300.4	1140.97	49593.4	55126	56273.4	22976.3	19636	50990.5	20589.1	28271.3	37117	34722.7	22821.8	53667.7	92767.2	51000.7	53192	33894.2	41500.3	41781.5	20376.6
Q9WTQ2	235835	270799	260617	200695	376863	325581	174455	380115	402568	432299	285202	438645	336143	195189	63243.5	208358	318727	102372	67048.4	287803	402434	285977	77940.6	160316	290346	360314	135729	104716	334667	546601	174347	66437.6	388223	162544	173168	181071
Q9WTT6	10011.8	4470.73	4244.99	5875.37	11842.4	8386.7	6220.53	143806	9977.08	33402.7	21026.9	5570.66	17543.6	10245.5	6977	4345.87	18301.8	26949.3	23728.6	6365.34	7190.33	1263.2	9472	15556.2	3199.96	3475.48	8608.27	1851.99	13155	8344.95	20183.5	11614.5	5461.73	22270.7	22542.8	1224.4
Q9WTW7	60064	8469.28	28994.8	26783.2	52462.3	171696	2855.93	19416.9	70821.2	106832	119445	193032	74820.6	106083	14775.6	64392.1	10752.7	5749.89	21567.8	222397	124783	29357.6	69116.4	52154.1	31963	71779	35325.1	29292.8	35529	330496	6922.07	38058.3	80105.8	16232.1	15742.5	55769.9
Q9WU74	7657.82	7941.19	13711.2	9875.49	5618.49	9073.2	10364.6	18270.8	15725.5	10692.7	9884.15	10513.1	12063.5	4261.63	4837.53	6430.25	21466.2	9145.23	6766.18	6597.05	7272.88	14798.1	7796.73	11271.7	7802.37	11551.4	9822.48	11551.5	9996.44	13665.1	6205.61	10386.3	12024.3	12689.4	16318.3	8525.34
Q9WUC4	328709	515983	218897	206114	315641	427878	207657	402376	881592	585823	246838	444205	311973	246873	199255	434804	796478	287941	296579	307891	368221	649841	138229	272616	461573	381516	317484	212485	547129	350111	208636	228337	409127	257141	239116	568893
Q9WUK5	484207	708134	450618	448546	1.03495e+06	1.38807e+06	1967579	953099	1.03499e+06	684584	433214	532603	484365	353130	310414	343646	2.38779e+06	1.00291e+06	671179	642474	695603	706104	251919	351797	709558	573380	443298	574147	1.8389e+06	1.35245e+06	1.11593e+06	957902	831784	495072	488386	640914
Q9WUW3	37312.4	44117.9	36155.2	46830.8	33539.2	31801.8	35571.6	24034.7	59541	51123.3	50094.9	37230	50319.2	15921.7	81251.9	44769.6	79493.8	28444.9	34885.5	29460.3	54762.6	48866.8	30059.2	33660.6	30467.2	49958.6	43114.3	36786.7	27023.2	42873	34796	30062.4	31905.6	41704.3	40852.6	45755.6
Q9WUW8	43366.6	25167.9	80170.7	105612	50034.6	60224.8	57297.4	89468.7	38378.6	54016.6	54431.9	148947	45280.7	151755	39322.9	56447.9	20728.7	100829	58923.5	145511	55464.6	43556.3	41424.6	39678.6	74806.2	83562.7	68665.4	39543.1	103554	144526	85080.4	104596	66205.8	63141.3	62808.3	32773.3
Q9WVH8	16535.4	14174.6	9565.35	5952.55	30492.8	13160.3	7384.93	451.944	12914.2	9639.06	4920.18	4770.29	10050.4	7303.4	9694.34	7157.29	34756.3	9720.19	13499.9	5843.32	12981.3	26182.6	9592.42	10076.1	13827.9	9243.78	10375.8	8511.42	6909.54	7922	13004.1	5899.36	12019.2	7607.67	8078.24	19270.2
Q9WVT0	10199.2	10178.9	11478.2	20325	11444.4	14591.2	8441.21	12263.9	13294.9	11438.1	9562.78	13018.7	12079.6	9033.59	11296	9358.89	37357.1	10729.4	13198.3	10240.8	17530.9	12118.7	13430.4	8672.66	11198.4	15686.5	11176	17271.7	12472.7	8843.39	11381.8	11592.8	11654.4	7509.77	14335.7	19478.2
Q9Z0J8	9564.77	17479.1	12382.6	6942.34	26325.4	20632.1	15631.1	7971.22	15815.7	7192.38	5530.95	6314.74	10849	7939.75	9964.26	12515	105308	16473.2	12063.6	11586.7	14083.7	18521.1	6770.18	10407.1	12481.1	9484.69	13264.8	13951.5	13357	9519.76	14114.3	10488.4	9970.02	5017	8249.66	11797.4
Q9Z0T0	8771.28	752.736	11388.2	10186.3	6256.72	14699.4	22536.2	13422.2	5420.1	13589	11458.9	22871.1	7139.11	14058.1	15165.6	9271.67	6801.3	15583	32505	33384.7	10598.3	3701.14	21101.6	9366.83	9095.05	8172.1	5858.78	7572.74	23236.3	21705.2	17698.3	27900.3	9613.47	9106.39	9006.88	5644.09
Q9Z0V6	54859.8	22675.6	22021.7	19872	210716	76156.7	37744.2	70342.2	60172.8	24969.3	26689.3	14089.1	50918.8	26326	44781	18919.2	43594.2	72923	107839	22003.1	16976.6	23918.8	39127.8	35785.3	21694.2	18333.5	36541.2	19504.1	49507.1	17093.3	107543	40541.1	25472.8	46513.9	43756.2	19205.6
Q9Z0W7	42707.5	3781.56	82820.1	68292.2	41605.6	98911.3	36805	65320.8	41051.2	20550.4	47236	108291	55926.4	119051	46329	43486.1	7696.61	43138.8	92993.4	131968	79943.8	34191.7	56661.5	29894.5	61252.5	105492	31055.2	38838.6	83759.6	187085	54592.7	104089	46345.1	12772.9	9517.75	30257.5
Q9Z1F2	6522.8	1500.06	4078.9	693.519	6781.65	12158.1	3127.76	914.782	9295.6	30002.1	12519.5	12091.6	8170.46	17293.5	2343.07	2731.88	8358.98	4357.33	7338.79	14392.5	14446	5350.23	5532.96	8699.79	3259.02	6268.11	4966.18	5940.12	2443.49	22019.4	2321.37	4354.8	16184.2	6170.68	9576.4	9347.91
Q9Z1Y3	534466	484311	549286	472053	734455	349463	816664	482573	667917	201313	210172	367029	297040	321167	450910	432086	1940159	663178	513100	289237	881977	630293	307193	426478	665011	439919	480672	804378	590224	272667	480245	558661	300322	352193	321306	480672
Q9Z2Y9	50526.4	60292.9	44857.2	50078.4	28616.3	31285.9	53044.2	26503.9	16586.1	39273.2	52635	60259.5	39682.3	43809.4	34014.2	46535.7	21403	32469.2	24213.9	37185.5	20220.3	89790.1	30148.6	29721.3	43902.1	54773.6	40488.6	54366.1	38081.2	47622.3	39423.2	41523.3	32406.9	44068.5	44120.8	71138.6
Q9Z339	64670.2	129508	92069.3	119884	75514.2	107770	98365.6	73572.4	22473.8	77850.7	71046.7	78074.1	60770.8	138864	160556	158961	147946	180198	149670	143525	41620.1	74449.1	158708	106877	111459	106969	87616.7	99108.4	109769	142510	101447	126957	80577.3	59460.4	54157.5	101627
