# Supplementary material for: Comparison of urine proteome among rat models by intraperitoneal injection with single bacteria and co-injection with two bacteria
Source: PLoS One. 2021 Dec 31;16(12):e0261488. doi: 10.1371/journal.pone.0261488 (PMC8719777; doi:10.1371/journal.pone.0261488)
Supplement: S3 Table — (XLSX) [file pone.0261488.s005.xlsx]

## Sheet: ES model
		Day1		Day2
Accesion	Protein name	Fold change	Padjust	Fold change	Padjust
P30152	Neutrophil gelatinase-associated lipocalin	199.955	0.00649419	23.004	0.018545
Q63313	Lipopolysaccharide-binding protein	7.06192	0.0155519	5.26223	0.0035594
Q5M876	N-acyl-aromatic-L-amino acid amidohydrolase	2.81215	0.00560992	2.51256	0.00947039
P19814	Trans-Golgi network integral membrane protein TGN38	2.77703	0.0221534	2.30189	0.00481118
Q03336	Regucalcin	2.40997	0.0169558	2.37433	0.0031712
P46413	Glutathione synthetase	2.2234	0.0322993	1.72758	0.0351075
P25093	Fumarylacetoacetase	1.75686	0.0394331	1.57988	0.031782
Q6AYS7	Aminoacylase-1A	1.73276	0.0156126	1.70943	0.0403388
P25113	Phosphoglycerate mutase 1	0.628986	0.0148175	0.477427	0.0101525
P04639	Apolipoprotein A-I	0.565217	0.0357809	0.526538	0.0318317
P19804	Nucleoside diphosphate kinase B	0.547379	0.0327705	0.515411	0.0274665
P09034	Argininosuccinate synthase	0.525197	0.00578681	0.570726	0.0257877
Q920D2	Dihydrofolate reductase	0.491276	0.00901749	0.665458	0.0420338
P02631	Oncomodulin	0.425155	0.00224043	0.284506	0.00114601
Q9EQV9	Carboxypeptidase B2	0.423535	0.00800418	0.396132	9.70774e-05
O54715	V-type proton ATPase subunit S1	0.314074	0.00250629	0.359882	0.00099686
Q8R5M3	Leucine-rich repeat-containing protein 15	0.301783	0.011256	0.378623	0.0183083
P00714	Alpha-lactalbumin	0.265898	0.0222542	0.120804	0.00565989
P02651	Apolipoprotein A-IV	0.240222	0.000123991	0.360511	0.00172585
Q9R0D6	Transcobalamin-2	45.0136	0.00429702
P02764	Alpha-1-acid glycoprotein	26.303	0.0200423
P98106	P-selectin	8.7509	0.000251626
P70623	Fatty acid-binding protein, adipocyte	5.39044	0.00289135
Q8VD89	Ribonuclease pancreatic gamma-type	4.04702	0.0162952
Q80WY6	Tumor necrosis factor receptor superfamily member 1B	3.60082	0.0308574
Q02765	Cathepsin S	3.25263	0.0236769
P70709	Eosinophil cationic protein	3.10009	0.00607721
O70513	Galectin-3-binding protein	3.09991	0.000557652
Q5FVR0	T-cell immunoglobulin and mucin domain-containing protein 2	2.99352	2.02064e-05
P52759	2-iminobutanoate/2-iminopropanoate deaminase	2.66012	0.00740123
Q9WUK5	Inhibin beta C chain	2.55495	0.028921
Q80W87	Roundabout homolog 4	2.5188	0.0278438
Q63768	Adapter molecule crk	2.40911	0.0392066
P04906	Glutathione S-transferase P	2.36335	0.00387402
Q00238	Intercellular adhesion molecule 1	2.33542	8.4077e-05
P30120	Metalloproteinase inhibitor 1	2.31049	0.02468
Q9R1T3	Cathepsin Z	2.30253	0.0209332
P10760	Adenosylhomocysteinase	2.27814	0.0462993
Q6V0K7	Oncoprotein-induced transcript 3 protein	2.18534	0.0171898
Q920P6	Adenosine deaminase	2.13331	0.0209077
P15083	Polymeric immunoglobulin receptor	2.03789	0.0131381
P43303	Interleukin-1 receptor type 2	2.03066	0.0184621
Q63515	C4b-binding protein beta chain	1.94866	0.00155252
O35509	Ras-related protein Rab-11B	1.94856	0.0155888
Q6IMF3	Keratin, type II cytoskeletal 1	1.67221	0.0115374
Q63257	Interleukin-4 receptor subunit alpha	1.62959	0.0403833
Q6P6Q2	Keratin, type II cytoskeletal 5	1.61368	0.00449514
Q6IFV1	Keratin, type I cytoskeletal 14	1.60839	0.0312678
Q6AYD4	Endothelial cell-selective adhesion molecule	1.6008	0.0164556
P15978	Class I histocompatibility antigen, Non-RT1.A alpha-1 chain	1.56585	0.0446478
O70489	Lysosomal thioesterase PPT2	0.625311	0.0426223
O35217	Multiple inositol polyphosphate phosphatase 1	0.597264	0.00632704
Q6AYE5	Out at first protein homolog	0.593923	0.0316943
Q63321	Procollagen-lysine,2-oxoglutarate 5-dioxygenase 1	0.590995	0.0205393
Q9JLS4	Secreted frizzled-related protein 4	0.571384	0.0216874
Q562C9	1,2-dihydroxy-3-keto-5-methylthiopentene dioxygenase	0.541293	0.037686
Q8N7M5	Hemojuvelin	0.529612	0.0175388
Q923V8	Selenoprotein F	0.522531	0.0390618
P20611	Lysosomal acid phosphatase	0.52039	0.00113946
Q9EPB1	Dipeptidyl peptidase 2	0.512014	0.0394361
Q641Z8	Peflin	0.489889	0.0206062
P07483	Fatty acid-binding protein, heart	0.483251	0.00593559
P24368	Peptidyl-prolyl cis-trans isomerase B	0.394843	0.0208151
P04073	Gastricsin	0.340712	0.0139991
Q06000	Lipoprotein lipase	0.277254	0.0344561
P02650	Apolipoprotein E	0.212554	0.00179337
Q9WTW7	Solute carrier family 23 member 1			3.94276	0.0332414
Q62687	Sodium-dependent neutral amino acid transporter B			3.39033	0.0492207
P97574	Stanniocalcin-1			3.14638	0.0498915
P41498	Low molecular weight phosphotyrosine protein phosphatase			3.07656	0.032531
Q9QUL6	Vesicle-fusing ATPase			2.82016	0.0264638
P09006	Serine protease inhibitor A3N			2.65589	0.0459909
P53790	Sodium/glucose cotransporter 1			2.56307	0.00498168
P55016	Solute carrier family 12 member 1			2.24491	0.0268471
P46953	3-hydroxyanthranilate 3,4-dioxygenase			1.89228	0.0224158
P46462	Transitional endoplasmic reticulum ATPase			1.86962	0.0327383
Q920G2	Na(+)/H(+) exchange regulatory cofactor NHE-RF2			1.83244	0.0382107
P35213	14-3-3 protein beta/alpha			1.79432	0.0379679
P0CG51	Polyubiquitin-B [Cleaved into: Ubiquitin]			1.76224	0.00355431
P18424	Phosphatidylcholine-sterol acyltransferase			1.72285	0.00385683
P40241	CD9 antigen			1.70074	0.000491306
O35952	Hydroxyacylglutathione hydrolase, mitochondrial			1.69851	0.0121723
P55260	Annexin A4			1.69741	0.00457942
O55006	Protein RoBo-1			1.66798	0.0476294
O70244	Cubilin			1.66326	0.00968688
Q9JIK1	Cadherin-related family member 5			1.62058	0.0177063
Q9WTQ2	Podocalyxin			1.61033	0.018131
P70490	Lactadherin			1.53977	0.00709538
Q63716	Peroxiredoxin-1			1.52019	0.0316696
O35142	Coatomer subunit beta'			0.627772	0.0490447
P16617	Phosphoglycerate kinase 1			0.619924	0.0242653
P12346	Serotransferrin			0.590964	0.0365991
Q811A3	Procollagen-lysine,2-oxoglutarate 5-dioxygenase 2			0.577116	0.0352054
P03994	Hyaluronan and proteoglycan link protein 1			0.57416	0.0469154
Q8K3V3	Adhesion G-protein coupled receptor G1			0.572005	0.00803591
P05544	Serine protease inhibitor A3L			0.548287	0.0471596
Q5FVF9	Biotinidase			0.542777	0.0129775
P04916	Retinol-binding protein 4			0.530897	0.0138627
Q6AXS4	Renin receptor			0.514451	0.044114
Q76HN1	Hyaluronidase-1			0.506369	0.0230076
P02770	Albumin			0.476745	0.0130843
Q5RJL6	Meteorin-like protein			0.474653	0.00810447
Q03626	Murinoglobulin-1			0.423825	0.0402908
P55159	Serum paraoxonase/arylesterase 1			0.423417	0.00457108
B5DFC9	Nidogen-2			0.423345	0.0107399
P20673	Argininosuccinate lyase			0.41042	0.0371008
P51635	Aldo-keto reductase family 1 member A1			0.361247	0.0465325
P07379	Phosphoenolpyruvate carboxykinase, cytosolic			0.355826	0.00532512
Q5U367	Multifunctional procollagen lysine hydroxylase and glycosyltransferase LH3			0.30201	0.0162801
Q9JI85	Nucleobindin-2			0.260134	0.0140764
P10959	Carboxylesterase 1C			0.242991	0.0014966

## Sheet: E model
		Day1		Day2
Accesion	Protein name	Fold change	Padjust	Fold change	Padjust
P02764	Alpha-1-acid glycoprotein	19.1877	0.0173839	11.153	7.61926e-05
Q63313	Lipopolysaccharide-binding protein	6.53909	0.0250045
P70709	Eosinophil cationic protein	3.07449	0.0467639
Q03336	Regucalcin	2.57509	0.00126851
Q80WD1	Reticulon-4 receptor-like 2	2.03632	0.00831888
Q5ZQU0	Sushi, nidogen and EGF-like domain-containing protein 1	1.97177	0.0402108
Q5M876	N-acyl-aromatic-L-amino acid amidohydrolase	1.88981	0.0025963
Q6IG02	Keratin, type II cytoskeletal 2 epidermal	1.87436	0.0305616
Q6IFW6	Keratin, type I cytoskeletal 10	1.80368	0.0123095
P25093	Fumarylacetoacetase	1.70027	0.0114989
Q6IMF3	Keratin, type II cytoskeletal 1	1.56028	0.0446548
Q5FVH2	5'-3' exonuclease PLD3	0.5685	0.0117065
Q99PW3	Sialidase-1	0.554519	0.0434444
Q0PMD2	Anthrax toxin receptor 1	0.521939	0.0486393
P04073	Gastricsin	0.459483	0.0297039
P30152	Neutrophil gelatinase-associated lipocalin			63.9482	0.0154702
Q9R0D6	Transcobalamin-2			19.4358	0.0217354
Q9QUL6	Vesicle-fusing ATPase			3.51188	0.0255375
P08649	Complement C4			3.50762	0.00233609
P08932	T-kininogen 2			3.30344	0.00136948
P01048	T-kininogen 1			2.80216	0.000426198
Q80WY6	Tumor necrosis factor receptor superfamily member 1B			2.4888	0.00760909
O88766	Neutrophil collagenase			1.84123	0.0409036
Q32KJ6	N-acetylgalactosamine-6-sulfatase			1.80137	0.0120935
P01836	Ig kappa chain C region, A allele			1.71427	0.00093713
P29534	Vascular cell adhesion protein 1			1.68716	0.0406984
Q6P6Q2	Keratin, type II cytoskeletal 5			1.6758	0.0270049
Q03626	Murinoglobulin-1			0.547668	0.0287451
P55051	Fatty acid-binding protein, brain			0.531946	0.0334894
P14046	Alpha-1-inhibitor 3			0.495084	0.00689942
P02770	Albumin			0.348713	0.0410746
P10959	Carboxylesterase 1C			0.319266	0.0301015
P02783	Seminal vesicle secretory protein 4			0.219983	0.00629624
P34080	Aquaporin-2			0.202204	0.0273468

## Sheet: S model
		Day1		Day2
Accesion	Protein name	Fold change	Padjust	Fold change	Padjust
P30152	Neutrophil gelatinase-associated lipocalin	105.389	0.00605663	45.6907	6.56328e-07
P02764	Alpha-1-acid glycoprotein	14.9031	0.00108504	13.3459	2.74652e-07
P06866	Haptoglobin	4.27192	0.0307951	4.547	0.00131138
P08932	T-kininogen 2	3.79729	0.0019837	7.72174	0.00297655
O70215	NKG2-D type II integral membrane protein	3.13493	0.0165421	2.88433	0.00329454
P98106	P-selectin	3.01803	0.00333646	2.01482	0.00582637
P01048	T-kininogen 1	2.88135	0.0142519	5.68484	0.0046892
Q62930	Complement component C9	2.22474	0.00187347	2.78556	0.000118657
Q5FVR0	T-cell immunoglobulin and mucin domain-containing protein 2	1.77387	0.0074414	1.96192	0.000817562
O54715	V-type proton ATPase subunit S1	0.608533	0.0461717	0.555576	0.0033017
P02770	Albumin	0.604189	0.0166363	0.59924	0.00697569
Q9R066	Coxsackievirus and adenovirus receptor homolog	0.600089	0.021852	0.623957	0.00753005
P54759	Ephrin type-A receptor 7	0.588541	0.0346147	0.508835	0.0360133
P04639	Apolipoprotein A-I	0.452862	0.0082058	0.519704	0.00033912
P10959	Carboxylesterase 1C	0.447393	0.0453637	0.317463	0.0194636
P35952	Low-density lipoprotein receptor	0.436351	0.000477382	0.556616	0.0311993
P04916	Retinol-binding protein 4	0.419057	0.000155872	0.535388	0.00154988
P14173	Aromatic-L-amino-acid decarboxylase	0.33213	0.0016618	0.398032	0.000510952
P00714	Alpha-lactalbumin	0.260732	0.01406	0.159445	0.00783636
Q63313	Lipopolysaccharide-binding protein	9.20136	0.0262741
P09006	Serine protease inhibitor A3N	3.34216	0.022774
Q9WTT6	Guanine deaminase	3.11034	0.0415629
Q9Z0T0	Thiopurine S-methyltransferase	2.94932	0.00102846
Q6IG02	Keratin, type II cytoskeletal 2 epidermal	2.63697	0.00794512
Q4FZU2	Keratin, type II cytoskeletal 6A	2.56156	0.0103853
Q03336	Regucalcin	2.4305	0.00492842
Q9ERA7	Mesothelin	2.41904	0.0434791
Q6IFW6	Keratin, type I cytoskeletal 10	2.37033	0.0123033
Q7TQ94	Deaminated glutathione amidase	2.29469	0.00901946
Q9WUK5	Inhibin beta C chain	2.28883	0.0198941
P46413	Glutathione synthetase	2.24157	0.00168348
Q6P6Q2	Keratin, type II cytoskeletal 5	2.21909	0.0285377
Q68FT5	S-methylmethionine--homocysteine S-methyltransferase BHMT2	2.21273	0.0145362
P48508	Glutamate--cysteine ligase regulatory subunit	2.07354	0.00245898
Q5M876	N-acyl-aromatic-L-amino acid amidohydrolase	2.04818	0.0162386
Q64602	Kynurenine/alpha-aminoadipate aminotransferase, mitochondrial	2.03955	0.00884588
Q9R1T5	Aspartoacylase	2.03874	0.0466121
P30713	Glutathione S-transferase theta-2	2.03746	0.0400602
P46953	3-hydroxyanthranilate 3,4-dioxygenase	2.03438	0.00391322
P38918	Aflatoxin B1 aldehyde reductase member 3	2.02173	0.0471932
P52759	2-iminobutanoate/2-iminopropanoate deaminase	1.98446	0.00725442
O35952	Hydroxyacylglutathione hydrolase, mitochondrial	1.90448	0.0086586
Q8VD89	Ribonuclease pancreatic gamma-type	1.88006	0.0433183
O55006	Protein RoBo-1	1.87224	0.000423216
P25093	Fumarylacetoacetase	1.86499	0.0316779
Q66HG3	Beta-Ala-His dipeptidase	1.84687	0.0187252
P04904	Glutathione S-transferase alpha-3	1.81168	0.000676072
Q6AYS7	Aminoacylase-1A	1.74461	0.027966
Q80WD1	Reticulon-4 receptor-like 2	1.70398	0.0107036
Q5U2Q3	Ester hydrolase C11orf54 homolog	1.66865	0.0108214
P07150	Annexin A1	1.66492	0.0393197
P46844	Biliverdin reductase A	1.6057	0.0243794
P00502	Glutathione S-transferase alpha-1	1.59023	0.0129857
O70513	Galectin-3-binding protein	1.5827	0.0268098
P14942	Glutathione S-transferase alpha-4	1.55424	0.0166436
Q02974	Ketohexokinase	1.52278	0.0341229
Q63257	Interleukin-4 receptor subunit alpha	1.50942	0.00898816
O70535	Leukemia inhibitory factor receptor	0.660906	0.00646257
P07522	Pro-epidermal growth factor	0.645446	0.0230141
P07340	Sodium/potassium-transporting ATPase subunit beta-1	0.638927	0.0363073
P97697	Inositol monophosphatase 1	0.617515	0.0238525
P53813	Vitamin K-dependent protein S	0.597374	0.00977555
Q99PW3	Sialidase-1	0.597045	0.0239542
Q9QX79	Fetuin-B	0.596742	0.0384054
Q6P767	Pituitary tumor-transforming gene 1 protein-interacting protein	0.593605	0.0229096
Q05820	Putative lysozyme C-2	0.551042	0.0382182
P35053	Glypican-1	0.536205	0.0367918
Q5FVR3	CD302 antigen	0.494148	0.00490983
P42123	L-lactate dehydrogenase B chain	0.478826	0.0245541
P07483	Fatty acid-binding protein, heart	0.426149	0.00296277
P02650	Apolipoprotein E	0.373121	0.00714406
Q63772	Growth arrest-specific protein 6	0.307065	0.00519565
P02651	Apolipoprotein A-IV	0.283479	0.0255034
Q9R0D6	Transcobalamin-2			23.0347	0.00570781
Q6P6T1	Complement C1s subcomponent			4.0999	0.00353193
Q63514	C4b-binding protein alpha chain			2.36117	0.000459064
O88766	Neutrophil collagenase			2.27552	0.00987879
P20059	Hemopexin			2.05301	0.00249581
Q80WY6	Tumor necrosis factor receptor superfamily member 1B			2.01667	0.0237812
P55051	Fatty acid-binding protein, brain			1.66059	0.0330764
P13635	Ceruloplasmin			1.57164	0.00874845
Q9EQV9	Carboxypeptidase B2			0.659007	0.00270776
Q5I0D7	Xaa-Pro dipeptidase			0.652595	0.0135889
P05545	Serine protease inhibitor A3K			0.649339	0.00510945
P05544	Serine protease inhibitor A3L			0.623779	0.00653046
P00689	Pancreatic alpha-amylase			0.609286	0.0493044
P01015	Angiotensinogen			0.599776	0.02379
P32755	4-hydroxyphenylpyruvate dioxygenase			0.573646	0.0145505
P51635	Aldo-keto reductase family 1 member A1			0.556063	0.0281248
P62804	Histone H4 [Cleaved into: Osteogenic growth peptide			0.504791	0.0285479
P84245	Histone H3.3			0.488598	0.0271229
Q99PS8	Histidine-rich glycoprotein			0.468612	0.0237462
D3ZHA0	Filamin-C			0.400573	0.0441463
P07379	Phosphoenolpyruvate carboxykinase, cytosolic [GTP]			0.291718	0.0194874
