# Supplementary material for: Comparison of urine proteome among rat models by intraperitoneal injection with single bacteria and co-injection with two bacteria
Source: PLoS One. 2021 Dec 31;16(12):e0261488. doi: 10.1371/journal.pone.0261488 (PMC8719777; doi:10.1371/journal.pone.0261488)
Supplement: S4 Table — (XLSX) [file pone.0261488.s006.xlsx]

## Sheet: Biological process
ES model	-log(p-value)	E model	-log(p-value)	S model	-log(p-value)
very-low-density lipoprotein particle remodeling	7.26761	acute-phase response	6.24413	aging	6.40894
cholesterol homeostasis	5.48149	negative regulation of endopeptidase activity	3.88606	positive regulation of cholesterol esterification	5.20066
triglyceride catabolic process	4.74473	vasodilation	3.05552	vasodilation	5.20066
aging	4.46852	response to lipopolysaccharide	2.85387	positive regulation of fatty acid biosynthetic process	4.61979
cholesterol metabolic process	4.3279	retina homeostasis	2.76955	negative regulation of blood coagulation	4.61979
reverse cholesterol transport	4.26761	inflammatory response	2.74473	acute-phase response	4.45593
retina homeostasis	4.14874	innate immune response	1.95861	negative regulation of endopeptidase activity	4.05552
cellular response to glucocorticoid stimulus	4.10237	aging	1.74473	glutathione metabolic process	3.92082
phosphatidylcholine metabolic process	4.05552	negative regulation of blood coagulation	1.67778	metabolic process	3.60206
acute-phase response	4.00877	keratinocyte development	1.61979	cholesterol homeostasis	3.56864
cellular response to cAMP	3.88606	transport	1.50864	lipoprotein metabolic process	3.50864
cellular response to tumor necrosis factor	3.67778	intermediate filament organization	1.45593	very-low-density lipoprotein particle remodeling	3.3098
negative regulation of inflammatory response	3.67778	cellular response to lipopolysaccharide	1.45593	high-density lipoprotein particle assembly	3.18709
cell adhesion	3.56864			organ regeneration	3
response to zinc ion	3.5376			glutathione biosynthetic process	3
cellular response to interleukin-1	3.38722			response to drug	2.95861
response to lipopolysaccharide	3.36653			peripheral nervous system axon regeneration	2.82391
triglyceride homeostasis	3.22915			reverse cholesterol transport	2.82391
lipoprotein biosynthetic process	3.22185			response to zinc ion	2.72125
lipoprotein metabolic process	3.18046			phospholipid efflux	2.67778
positive regulation of cholesterol esterification	2.95861			response to lipopolysaccharide	2.60206
high-density lipoprotein particle assembly	2.95861			lipid transport	2.49485
gluconeogenesis	2.92082			cholesterol metabolic process	2.45593
cellular response to glucagon stimulus	2.74473			cellular amino acid metabolic process	2.40894
response to nutrient	2.72125			blood coagulation	2.37675
response to drug	2.69897			positive regulation of fibroblast proliferation	2.3098
high-density lipoprotein particle remodeling	2.58503			liver development	2.25181
peripheral nervous system axon regeneration	2.58503			triglyceride catabolic process	2.18046
positive regulation of fatty acid biosynthetic process	2.58503			triglyceride homeostasis	2.14267
phospholipid efflux	2.45593			cellular response to growth factor stimulus	2.11919
cellular response to lipopolysaccharide	2.35655			ERK1 and ERK2 cascade	2.11351
response to insulin	2.3098			cholesterol efflux	2.11351
response to amino acid	2.21467			innate immune response	2.03621
cellular amino acid metabolic process	2.19382			positive regulation of protein tyrosine kinase activity	2.02228
axon regeneration	2.19382			response to organic cyclic compound	1.95861
cellular response to interferon-gamma	2.1549			cellular response to glucocorticoid stimulus	1.88606
response to toxic substance	2.14874			complement activation, classical pathway	1.85387
response to reactive oxygen species	2.10791			regulation of cholesterol transport	1.82391
response to growth hormone	2.10791			positive regulation of extracellular matrix constituent secretion	1.82391
response to peptide hormone	2.02687			inflammatory response	1.82391
cellular oxidant detoxification	2.00877			response to insulin	1.79588
vasodilation	1.95861			response to nutrient levels	1.74473
leukocyte cell-cell adhesion	1.95861			carbohydrate catabolic process	1.72125
argininosuccinate metabolic process	1.88606			cholesterol import	1.72125
cholesterol efflux	1.88606			tyrosine catabolic process	1.72125
epithelial cell differentiation	1.85387			lipoprotein catabolic process	1.72125
liver development	1.85387			L-ascorbic acid biosynthetic process	1.72125
kidney development	1.79588			phagocytosis	1.69897
regulation of cholesterol transport	1.72125			negative regulation of tumor necrosis factor production	1.69897
negative regulation of plasma lipoprotein particle oxidation	1.72125			regulation of Cdc42 protein signal transduction	1.61979
lipid metabolic process	1.72125			proteolysis	1.55284
leukocyte migration	1.67778			negative regulation of cholesterol efflux	1.5376
ubiquitin homeostasis	1.60206			lipoprotein biosynthetic process	1.5376
cobalamin transport	1.60206			response to nutrient	1.52288
L-ascorbic acid biosynthetic process	1.60206			L-phenylalanine catabolic process	1.46852
response to fatty acid	1.58503			regulation of intestinal cholesterol absorption	1.46852
negative regulation of protein kinase activity	1.58503			kidney development	1.42022
response to hypoxia	1.52288			transport	1.38722
regulation of Cdc42 protein signal transduction	1.49485			phospholipid homeostasis	1.36653
receptor-mediated virion attachment to host cell	1.49485			cellular oxidant detoxification	1.34679
arginine biosynthetic process	1.49485			positive regulation of lipoprotein lipase activity	1.31876
chronic inflammatory response to antigenic stimulus	1.49485			positive regulation of triglyceride catabolic process	1.31876
cellular response to ammonium ion	1.49485			cellular response to lipopolysaccharide	1.3098
negative regulation of tumor necrosis factor production	1.49485
response to nutrient levels	1.45593
inflammatory response	1.37675
positive regulation by host of viral process	1.35655
regulation of intestinal cholesterol absorption	1.35655

## Sheet: Pathways
ES model	-log(p-value)	E model	-log(p-value)	S model	-log(p-value)
LXR/RXR Activation	13	LXR/RXR Activation	6.06	Acute Phase Response Signaling	13.2
Atherosclerosis Signaling	10.1	Acute Phase Response Signaling	5.11	LXR/RXR Activation	12.9
FXR/RXR Activation	8.79	Airway Pathology in Chronic Obstructive Pulmonary Disease	3.19	FXR/RXR Activation	9.84
Acute Phase Response Signaling	6.03	Atherosclerosis Signaling	3.09	Atherosclerosis Signaling	5.98
IL-12 Signaling and Production in Macrophages	5.17	FXR/RXR Activation	3.08	Clathrin-mediated Endocytosis Signaling	5.7
Production of Nitric Oxide and Reactive Oxygen Species in Macrophages	4.97	Granulocyte Adhesion and Diapedesis	2.7	Glutathione-mediated Detoxification	4.95
Clathrin-mediated Endocytosis Signaling	4.91	Production of Nitric Oxide and Reactive Oxygen Species in Macrophages	2.55	LPS/IL-1 Mediated Inhibition of RXR Function	4.9
Phagosome Maturation	3.7	Hepatic Fibrosis / Hepatic Stellate Cell Activation	2.53	IL-12 Signaling and Production in Macrophages	4.72
Arginine Biosynthesis IV	3.46	LPS/IL-1 Mediated Inhibition of RXR Function	2.22	Production of Nitric Oxide and Reactive Oxygen Species in Macrophages	4.72
Citrulline-Nitric Oxide Cycle	3.46	Glucocorticoid Receptor Signaling	2.1	Glutathione Biosynthesis	4.19
Rapoport-Luebering Glycolytic Shunt	3.46	Tyrosine Degradation I	2.09	Glutathione Redox Reactions I	3.73
LPS/IL-1 Mediated Inhibition of RXR Function	3.33	IL-12 Signaling and Production in Macrophages	1.81	Tyrosine Degradation I	3.67
Urea Cycle	3.28	Glucose and Glucose-1-phosphate Degradation	1.8	Iron homeostasis signaling pathway	3.43
Hepatic Fibrosis / Hepatic Stellate Cell Activation	3.14	IL-6 Signaling	1.76	Complement System	3.27
NAD Phosphorylation and Dephosphorylation	2.73	Apelin Endothelial Signaling Pathway	1.69	NRF2-mediated Oxidative Stress Response	3.22
Superpathway of Citrulline Metabolism	2.45	Choline Biosynthesis III	1.65	γ-glutamyl Cycle	3.02
Methylthiopropionate Biosynthesis	2.22	HMGB1 Signaling	1.59	Mineralocorticoid Biosynthesis	2.94
Pyrimidine Deoxyribonucleotides De Novo Biosynthesis I	2.12	Chondroitin Sulfate Degradation (Metazoa)	1.59	Glucocorticoid Biosynthesis	2.86
Iron homeostasis signaling pathway	2.11	Differential Regulation of Cytokine Production in Intestinal Epithelial Cells by IL-17A and IL-17F	1.57	Airway Pathology in Chronic Obstructive Pulmonary Disease	2.81
NAD Salvage Pathway II	2.09	Tight Junction Signaling	1.53	Hepatic Fibrosis / Hepatic Stellate Cell Activation	2.81
IL-10 Signaling	2.07	Agranulocyte Adhesion and Diapedesis	1.48	Androgen Biosynthesis	2.61
Maturity Onset Diabetes of Young (MODY) Signaling	2.06	Hepatic Cholestasis	1.48	IL-10 Signaling	2.37
Glycolysis I	2.02	Clathrin-mediated Endocytosis Signaling	1.47	Maturity Onset Diabetes of Young (MODY) Signaling	2.35
Gluconeogenesis I	2.02	Leukocyte Extravasation Signaling	1.46	Tryptophan Degradation X (Mammalian, via Tryptamine)	2.29
Glucocorticoid Receptor Signaling	2.01	IL-8 Signaling	1.38	Xenobiotic Metabolism AHR Signaling Pathway	2.19
NRF2-mediated Oxidative Stress Response	1.97	Role of Osteoblasts, Osteoclasts and Chondrocytes in Rheumatoid Arthritis	1.32	Apelin Adipocyte Signaling Pathway	2.15
Granulocyte Adhesion and Diapedesis	1.85	TNFR2 Signaling	1.31	Glucocorticoid Receptor Signaling	2.06
Pyrimidine Ribonucleotides Interconversion	1.78			Methylglyoxal Degradation I	1.85
Methylglyoxal Degradation I	1.75			D-glucuronate Degradation I	1.85
Glutathione Biosynthesis	1.75			Methionine Salvage II (Mammalian)	1.85
D-glucuronate Degradation I	1.75			Pyruvate Fermentation to Lactate	1.73
Pyrimidine Ribonucleotides De Novo Biosynthesis	1.74			Heme Degradation	1.73
dTMP De Novo Biosynthesis	1.63			Catecholamine Biosynthesis	1.73
Role of MAPK Signaling in Promoting the Pathogenesis of Influenza	1.62			Serotonin and Melatonin Biosynthesis	1.63
Airway Pathology in Chronic Obstructive Pulmonary Disease	1.59			Lysine Degradation II	1.63
Tyrosine Degradation I	1.53			Myo-inositol Biosynthesis	1.63
Triacylglycerol Degradation	1.5			Lysine Degradation V	1.63
Adenine and Adenosine Salvage III	1.45			Xenobiotic Metabolism General Signaling Pathway	1.56
Tryptophan Degradation to 2-amino-3-carboxymuconate Semialdehyde	1.45			Tryptophan Degradation to 2-amino-3-carboxymuconate Semialdehyde	1.56
Purine Ribonucleosides Degradation to Ribose-1-phosphate	1.45			Aryl Hydrocarbon Receptor Signaling	1.49
IL-6 Signaling	1.41			Granulocyte Adhesion and Diapedesis	1.44
Phospholipases	1.33			T Helper Cell Differentiation	1.41
				Sucrose Degradation V (Mammalian)	1.38
				Caveolar-mediated Endocytosis Signaling	1.35
				Glucose and Glucose-1-phosphate Degradation	1.34
				Glycine Betaine Degradation	1.34
				Xenobiotic Metabolism CAR Signaling Pathway	1.34
				Xenobiotic Metabolism PXR Signaling Pathway	1.32
				NAD biosynthesis II (from tryptophan)	1.3
